# Supplementary material for: APOBEC3G acts as a therapeutic target in mesenchymal gliomas by sensitizing cells to radiation-induced cell death
Source: Oncotarget. 2017 Apr 21;8(33):54285–96. doi: 10.18632/oncotarget.17348 (PMC5589580; doi:10.18632/oncotarget.17348)
Supplement: Supplementary file 2 [file oncotarget-08-54285-s002.xlsx]

## Sheet: sam.mes_vs_others.resM
		non-mesenchymal GIC lines																			mesenchymal GIC lines
Gene	Description	GSC5-22	GSC23	GSC240	GSC229	GSC8-11	GSC46	GSC7-11	GSC13	GSC16	GSC34	GSC35	GSC38	GSC7-10	GSC11	GSC231	GSC10-6	GSC7-2	GSC47	GSC6-27	GSC2	GSC17	GSC20	GSC25	GSC28	GSC37	GSC42	fold change	pvalue	qvalue
CAV1	caveolin 1, caveolae protein, 22kDa [Source:HGNC Symbol;Acc:1527]	4.99159	5.02079	6.19336	6.8117	7.82437	10.2376	4.9135	9.53824	7.26696	7.23292	6.70923	6.77176	10.3096	6.26522	7.38025	6.34412	5.05356	10.9458	9.10749	13.457	8.94095	13.1944	11.7884	13.0526	11.1276	13.1361	27.6287	1.11138e-05	0.00167492
CTGF	connective tissue growth factor [Source:HGNC Symbol;Acc:2500]	6.72648	4.6971	4.22293	5.29267	4.69423	9.46268	6.1589	9.9056	5.12678	7.66405	7.47894	4.98635	5.77838	4.67378	4.44308	4.3217	4.81226	5.20458	7.39554	11.7453	8.6221	10.6926	10.8634	10.0587	11.6129	10.3362	24.4506	3.24491e-07	0.000392969
NNMT	nicotinamide N-methyltransferase [Source:HGNC Symbol;Acc:7861]	5.61504	5.70699	5.60951	5.69036	5.79843	5.58538	5.63939	5.46554	5.81117	5.58604	5.54485	8.64537	5.78217	9.09207	5.71544	5.83892	6.61187	5.72208	5.88566	12.6043	8.32039	13.0963	10.1759	9.52818	9.43708	8.76875	18.443	4.12915e-05	0.00337385
FGF13	fibroblast growth factor 13 [Source:HGNC Symbol;Acc:3670]	7.6168	4.9476	6.89953	5.45556	6.00597	4.84423	8.23678	4.80292	4.84385	4.68913	4.66663	5.32496	7.67296	4.88261	4.92215	4.80312	4.66598	5.8853	4.70935	9.22055	10.5564	9.27562	10.2997	10.0885	8.79426	8.88033	16.173	0	0
S100A6	S100 calcium binding protein A6 [Source:HGNC Symbol;Acc:10496]	11.9539	11.3471	13.1989	5.21157	5.48508	11.8069	6.04796	5.07766	5.18609	9.68361	6.41055	5.42299	13.2095	12.0563	9.76657	10.5635	5.1103	4.94735	13.2821	12.1016	12.0424	13.4148	13.1592	12.8932	11.4499	13.4148	15.0824	0.000280928	0.00906324
FHL2	four and a half LIM domains 2 [Source:HGNC Symbol;Acc:3703]	5.57042	5.01472	6.4875	6.49346	5.48042	5.56793	5.86507	8.18471	7.71055	9.33595	5.5629	9.16703	10.286	5.31311	7.64546	5.27704	5.97688	9.55844	5.64603	10.4983	9.55126	10.7994	11.2173	11.7506	10.3821	9.07594	12.2795	4.13726e-06	0.00100207
CYB5R2	cytochrome b5 reductase 2 [Source:HGNC Symbol;Acc:24376]	5.74747	5.17275	5.09788	5.3705	5.13368	5.3089	6.11396	5.20488	5.4189	5.34612	6.31226	6.64228	6.28688	5.32028	7.50329	6.45444	5.27337	5.41279	7.81377	9.27666	10.665	10.9578	8.47665	7.26508	8.24195	10.1744	10.9684	1.27363e-05	0.00179947
P4HA2	prolyl 4-hydroxylase, alpha polypeptide II [Source:HGNC Symbol;Acc:8547]	6.02094	5.22627	8.14376	5.50223	8.84024	9.96629	6.41855	7.56593	7.09194	8.51918	7.62306	7.74921	9.78958	8.6449	8.55985	5.98048	6.37364	9.42016	7.2373	11.5019	12.1396	11.8259	10.5776	10.8909	10.6116	9.84726	10.8678	8.9235e-07	0.000605172
BHLHB3	basic helix-loop-helix family, member e41	6.12725	6.04481	6.74594	8.78149	7.78102	5.47615	5.27483	8.53357	6.9233	7.0423	6.004	7.73071	8.18403	8.40408	9.25507	8.95609	6.67086	9.07129	10.3664	11.4544	12.9762	11.0984	7.80382	10.4896	10.3721	11.9634	10.0822	0.000255618	0.00871448
DAB2	Dab, mitogen-responsive phosphoprotein, homolog 2 (Drosophila) [Source:HGNC Symbol;Acc:2662]	6.36194	4.89712	4.84489	4.67448	5.09315	6.52235	6.07964	4.92907	4.83161	5.15303	4.81546	4.71333	5.03366	4.89997	4.9842	4.91369	5.02196	4.78703	5.07097	8.13734	10.385	8.55802	8.22042	9.12042	5.08474	9.00638	9.32182	0.000128093	0.00590951
FLRT2	fibronectin leucine rich transmembrane protein 2 [Source:HGNC Symbol;Acc:3761]	6.56855	5.50921	6.14596	9.32494	9.51361	7.6742	6.85807	5.35825	5.23871	6.41645	5.32623	5.44669	5.62168	5.32541	5.42319	5.40949	5.65562	5.45947	5.37609	11.6232	10.0585	9.53928	9.28009	6.76377	7.79424	10.5313	9.04957	0.000371055	0.00994631
APOBEC3G	apolipoprotein B mRNA editing enzyme, catalytic polypeptide-like 3G [Source:HGNC Symbol;Acc:17357]	5.02491	5.12716	4.79174	4.81337	5.24756	6.20342	4.8597	6.53097	7.70748	5.60729	6.32232	4.95924	5.00465	5.35389	8.55524	5.58808	5.28966	6.86725	7.84967	10.0141	9.23429	9.7035	7.62656	10.6474	7.93094	8.12144	8.942	1.48455e-05	0.00180766
UPP1	uridine phosphorylase 1 [Source:HGNC Symbol;Acc:12576]	6.6685	5.91465	7.0291	7.20944	6.83829	8.65518	7.62725	7.51402	8.36719	7.7762	7.74672	6.81951	8.27225	6.23412	7.9728	7.17876	8.14717	7.65788	10.7828	11.7395	11.3643	10.9094	9.39606	10.2503	10.2205	11.3793	8.88099	4.86736e-07	0.000412618
H1F0	H1 histone family, member 0 [Source:HGNC Symbol;Acc:4714]	12.2182	5.58424	5.66	5.84832	8.06095	12.8284	5.60849	7.17632	5.79205	10.0191	5.75058	7.0009	9.39744	6.61702	5.90146	7.89059	8.17061	9.68518	10.4863	11.3064	11.4539	11.9359	10.8187	10.5047	9.22931	10.2389	7.49143	0.00035767	0.00991592
ANXA2	annexin A2 [Source:HGNC Symbol;Acc:537]	7.49156	9.93741	11.5614	7.25301	8.63782	13.2032	8.3533	13.3658	12.112	12.4517	8.71219	10.8013	13.5952	11.8275	9.47862	12.2513	11.5074	13.7	12.9027	14.1805	12.7386	14.4233	13.2839	14.3758	14.0597	14.1015	7.32547	9.41835e-05	0.00528511
ANXA2P2	annexin A2 pseudogene 2 [Source:HGNC Symbol;Acc:539]	7.56825	9.76552	11.6792	7.74641	8.71705	13.3181	8.86497	13.3597	12.0503	12.2921	8.81746	10.8551	13.6571	11.9076	9.71602	12.2974	11.4653	13.8947	12.9361	14.3066	12.792	14.5084	13.3829	14.4986	14.0655	14.1672	7.25881	7.28482e-05	0.00470515
HRASLS3	phospholipase A2, group XVI	7.30759	6.96224	6.9226	4.88972	5.73825	8.00039	6.10905	9.89243	10.1271	8.25913	9.80105	8.33762	9.95591	9.30641	10.3675	8.44526	8.35767	9.72797	10.8802	12.1376	11.3519	12.2059	9.52942	10.112	11.3777	11.6128	6.96804	0.000127687	0.00590951
OSBPL10	oxysterol binding protein-like 10 [Source:HGNC Symbol;Acc:16395]	7.25002	4.73745	6.37253	8.70289	8.08581	8.16917	8.14893	9.73125	9.75407	7.75044	8.56355	8.2132	7.39977	5.28093	4.76153	5.90603	6.92552	5.60894	6.84366	9.39433	9.44586	8.0026	11.1806	11.4869	10.7142	10.2118	6.90836	0.000227793	0.00813363
LEPREL1	leprecan-like 1 [Source:HGNC Symbol;Acc:19317]	5.56298	5.48715	5.95116	6.22092	6.034	9.26435	5.49976	7.09535	6.20044	5.84935	5.1979	5.64986	5.611	5.33114	5.46229	5.5796	5.53954	7.53874	5.92164	10.4471	7.76887	9.03055	9.0593	7.79981	9.0288	8.29086	6.60045	8.59901e-06	0.00161991
SERPINB1	serpin peptidase inhibitor, clade B (ovalbumin), member 1 [Source:HGNC Symbol;Acc:3311]	4.93568	5.33565	4.90469	5.06808	5.22235	5.25111	4.88159	4.98999	4.99039	5.02011	5.0104	5.11533	5.82525	4.99872	4.84639	4.99509	4.98492	6.89628	5.3408	7.57004	7.70411	8.90847	7.5307	9.84383	5.354	8.36062	6.52428	0.000161515	0.00688907
IFI16	interferon, gamma-inducible protein 16 [Source:HGNC Symbol;Acc:5395]	6.89743	8.11875	7.10304	4.65345	4.67265	10.459	4.76207	8.14135	10.1185	7.17932	10.6631	10.2212	8.95817	9.69839	10.8411	9.18245	7.34868	9.84117	9.47854	11.5619	11.4834	11.3265	11.3223	10.2959	10.9903	10.1131	6.40739	0.00011706	0.00573342
LGALS8	lectin, galactoside-binding, soluble, 8 [Source:HGNC Symbol;Acc:6569]	4.74013	5.6789	6.40629	4.69963	5.04278	8.27955	5.02332	5.08835	6.69956	6.63296	4.76175	5.07526	7.62929	6.21961	6.38013	6.28299	5.33387	6.89506	7.59187	8.60385	9.14614	8.18896	8.43463	9.20757	8.403	8.68072	6.24253	8.11227e-08	0.000275078
CSRP1	cysteine and glycine-rich protein 1 [Source:HGNC Symbol;Acc:2469]	9.46307	6.52236	6.45076	9.99645	7.76739	11.1647	6.99834	9.71496	7.348	9.15009	6.28253	6.92848	10.4378	7.4646	7.55898	12.0749	10.9087	8.36714	11.7195	12.0673	10.9473	11.4438	11.5549	10.7254	10.6827	12.245	6.17873	9.28855e-05	0.00528511
NID1	nidogen 1 [Source:HGNC Symbol;Acc:7821]	7.17879	6.42076	7.62412	7.00856	5.57574	9.96724	6.78436	9.7557	7.825	7.59344	6.83447	7.97214	6.92994	7.01327	8.70361	7.82978	9.77609	10.1351	7.38057	9.44373	10.6288	10.2564	10.3489	9.83495	11.2735	11.1388	6.11417	5.43522e-06	0.00115189
GBP1	guanylate binding protein 1, interferon-inducible [Source:HGNC Symbol;Acc:4182]	4.9817	6.22508	6.54851	5.79607	5.34972	6.01121	5.06298	5.22736	7.78901	5.15567	5.89125	5.29743	5.22879	5.98311	8.26723	5.12269	5.31586	6.86682	7.45375	9.18488	7.9023	9.07375	7.82743	9.57896	8.18073	7.20729	5.44374	1.64679e-05	0.00189291
PHF11	PHD finger protein 11 [Source:HGNC Symbol;Acc:17024]	7.31145	5.01342	4.9102	4.794	4.96328	4.6331	5.09772	4.81049	5.08991	4.8722	4.97638	6.25772	7.94375	4.8419	8.34643	8.51585	7.13926	5.26497	6.80725	7.14688	8.25172	8.71926	8.32022	9.46738	7.27515	8.85866	5.34505	6.52227e-05	0.00437947
RAB27A	RAB27A, member RAS oncogene family [Source:HGNC Symbol;Acc:9766]	5.72825	8.32533	7.5332	8.66516	8.72081	8.63081	7.80175	7.06339	7.59304	6.86792	6.9682	6.87791	6.10579	6.14836	6.81083	7.13922	5.60273	7.89172	7.48731	8.65201	9.49356	10.029	9.37933	10.6887	9.42073	9.51191	5.04662	2.35256e-06	0.000868668
THBS1	thrombospondin 1 [Source:HGNC Symbol;Acc:11785]	5.41581	5.72546	6.76362	5.56494	5.36604	5.52483	5.4272	6.33965	5.50115	5.51988	5.21075	5.19024	5.67855	5.63773	5.34703	5.30291	5.87571	5.68976	5.54258	7.36843	7.61204	7.80875	6.18197	9.31796	7.70957	9.4569	4.96038	9.94565e-05	0.00534684
ICAM1	intercellular adhesion molecule 1 [Source:HGNC Symbol;Acc:5344]	6.0593	5.76119	5.96808	6.27702	6.3132	5.96085	6.23475	6.00759	6.61814	6.00821	5.98502	6.4937	6.19348	5.95775	6.15969	6.2331	6.36119	6.07312	9.52617	9.21643	8.06828	9.55414	9.9498	8.84636	6.50544	8.1443	4.87782	0.000242719	0.00835568
TGFBR2	transforming growth factor, beta receptor II (70/80kDa) [Source:HGNC Symbol;Acc:11773]	7.21253	5.45405	7.34103	6.65388	6.38258	8.18931	6.45701	6.77025	6.58833	5.57232	5.76311	5.44658	5.75915	6.57608	6.22048	7.64425	7.19252	6.9515	6.35966	8.7974	7.26056	9.3937	8.50044	10.5644	8.26343	9.07797	4.86483	7.57686e-05	0.0048023
ITGA2	integrin, alpha 2 (CD49B, alpha 2 subunit of VLA-2 receptor) [Source:HGNC Symbol;Acc:6137]	7.67008	8.81981	8.50654	7.47179	7.87052	8.98067	6.64389	8.46324	8.61083	8.14115	6.93645	7.41591	7.70866	8.14188	7.54922	8.22173	8.9192	8.39726	7.77769	12.2133	9.76854	10.9776	8.60567	10.2815	9.12766	11.032	4.83538	0.000352803	0.00991592
PLS3	plastin 3 [Source:HGNC Symbol;Acc:9091]	9.20519	8.1061	9.64209	11.3319	10.3316	10.7644	8.81118	9.96538	11.5729	10.4181	10.6938	11.1274	10.251	9.3044	11.4476	11.6991	10.5051	10.5727	10.6695	12.8365	11.4008	12.8602	11.1633	12.5505	13.6748	13.1318	4.52832	9.04519e-05	0.00528511
C9orf3	chromosome 9 open reading frame 3 [Source:HGNC Symbol;Acc:1361]	7.26104	7.20683	7.98443	8.0373	8.3268	11.9726	9.96471	8.11367	7.74594	8.31451	8.64811	8.69625	7.16534	6.47718	6.43529	6.95963	7.54148	8.45888	8.50149	9.25829	11.6913	10.1413	10.2348	11.039	10.4722	8.95713	4.47213	0.000323517	0.00947206
FAH	fumarylacetoacetate hydrolase (fumarylacetoacetase) [Source:HGNC Symbol;Acc:3579]	7.64108	6.13634	7.759	4.97332	6.47191	8.33804	7.167	5.15619	6.37783	7.68325	6.95717	7.13559	6.79786	5.03414	6.10597	7.35831	6.86339	6.65827	8.80463	8.19114	8.86348	9.79165	9.93611	8.94087	7.26357	9.35314	4.2698	0.000204592	0.00786071
CYR61	cysteine-rich, angiogenic inducer, 61 [Source:HGNC Symbol;Acc:2654]	8.22935	7.3646	7.53237	7.83875	6.92197	9.80362	7.04554	9.33321	9.17558	8.23218	7.58867	7.34793	8.19788	6.88092	7.88557	6.88192	6.03099	8.46916	7.59887	9.73084	9.06031	9.53333	9.79892	10.3139	11.0779	9.21978	4.03036	2.49047e-05	0.00252087
APOBEC3C	apolipoprotein B mRNA editing enzyme, catalytic polypeptide-like 3C [Source:HGNC Symbol;Acc:17353]	6.10312	6.24428	6.07304	6.05273	6.48278	9.5049	6.08425	6.47805	8.17195	7.9694	8.41663	5.93278	7.31858	7.31303	8.83844	8.20233	6.78301	8.56101	8.86473	9.72902	8.72489	9.99726	9.13265	9.65093	9.25091	8.73005	3.9448	2.19843e-05	0.00240472
SLC22A18	solute carrier family 22, member 18 [Source:HGNC Symbol;Acc:10964]	6.8642	7.08981	8.66521	6.12298	6.29365	8.83777	6.77226	9.04737	8.38491	7.53878	6.07423	7.16013	9.47486	7.31309	10.0411	8.87424	7.7793	7.98645	8.78704	9.21679	9.7622	10.9622	8.97723	10.0908	8.98298	10.5052	3.83066	0.00021968	0.00797286
TMBIM1	transmembrane BAX inhibitor motif containing 1 [Source:HGNC Symbol;Acc:23410]	6.97607	8.74075	8.01632	6.72343	7.1799	7.30498	6.50357	6.69064	6.59871	7.23966	6.82491	6.76632	9.116	8.64134	8.30636	9.90397	7.43568	9.38557	9.38702	9.59408	8.57997	10.4576	9.87638	10.2127	9.50228	9.7705	3.83045	4.27517e-05	0.00345158
ARPC1B	actin related protein 2/3 complex, subunit 1B, 41kDa [Source:HGNC Symbol;Acc:704]	8.11912	10.4915	11.1276	9.53886	9.40974	11.2514	7.92352	10.9183	10.5583	10.4024	10.2761	9.33437	9.9543	9.38176	10.5977	9.96149	9.93828	10.8662	12.2396	12.2028	11.6068	12.3926	12.0428	11.8443	10.8296	13.0164	3.65585	8.55845e-05	0.00513642
CTBS	chitobiase, di-N-acetyl- [Source:HGNC Symbol;Acc:2496]	6.44684	5.73818	6.92241	7.32371	6.7515	5.66785	5.80535	7.30522	6.36743	6.49475	6.35339	6.6276	6.79693	6.85454	7.29168	6.63998	5.42113	7.79499	7.75048	7.71026	7.55721	9.17226	8.44566	9.70351	8.61407	8.41989	3.64859	3.66675e-05	0.00322949
KLF5	Kruppel-like factor 5 (intestinal) [Source:HGNC Symbol;Acc:6349]	5.39725	5.32834	6.26077	6.91852	5.8654	5.17729	5.1466	6.22745	5.66946	5.12352	5.99843	5.39931	5.79226	5.19998	5.73665	5.28372	5.34962	6.00327	5.60925	7.42063	7.15152	8.94309	7.98504	7.51234	6.83582	6.70631	3.60652	2.312e-05	0.00244992
ITPR3	inositol 1,4,5-trisphosphate receptor, type 3 [Source:HGNC Symbol;Acc:6182]	6.21378	6.85254	7.14401	6.67658	6.3241	7.47587	6.74033	6.55219	6.98137	6.41981	6.31299	6.11722	6.37445	6.38962	6.87038	6.87778	6.44166	7.5732	7.00345	7.8468	9.02568	8.61631	8.20778	9.16234	8.05638	8.80732	3.55445	1.62245e-07	0.000275078
LRRFIP1	leucine rich repeat (in FLII) interacting protein 1 [Source:HGNC Symbol;Acc:6702]	7.84081	7.69449	7.65857	7.73257	8.46832	7.64353	7.60748	8.30964	8.60176	7.964	7.7689	8.45199	7.0735	7.5034	7.28676	7.92425	8.49086	7.83135	7.72565	8.96043	9.5357	9.20401	9.693	11.1749	8.79221	10.2475	3.44794	6.43303e-05	0.00437947
PRKCD	protein kinase C, delta [Source:HGNC Symbol;Acc:9399]	5.6433	5.64953	6.62468	6.70186	7.49518	7.26862	6.54259	6.25967	6.32812	6.60824	6.84903	6.77359	7.08952	6.53679	6.46468	6.41353	6.47187	7.11391	6.15424	8.79626	6.88251	8.18347	8.50149	8.17779	8.66934	9.30626	3.43718	3.16379e-05	0.00293919
SAMD9	sterile alpha motif domain containing 9 [Source:HGNC Symbol;Acc:1348]	5.81963	6.02252	6.0953	4.99099	5.52964	6.41424	5.17668	5.38693	7.57777	5.18884	5.69211	6.02792	5.18976	6.31237	6.992	5.71545	6.52414	6.00352	7.04628	7.51505	8.15235	8.04373	6.61241	9.07269	7.03475	7.82241	3.40099	0.000125091	0.00590951
SCPEP1	serine carboxypeptidase 1 [Source:HGNC Symbol;Acc:29507]	9.56118	8.14662	9.05002	9.73866	8.79376	9.51581	8.365	6.87056	8.13197	8.25626	8.12999	6.75483	7.7544	7.32428	9.27183	8.39956	7.57519	9.27555	9.12298	10.3688	9.81668	10.4176	10.298	10.6425	9.79484	9.56455	3.26235	6.32757e-06	0.00130037
HERC6	HECT and RLD domain containing E3 ubiquitin protein ligase family member 6 [Source:HGNC Symbol;Acc:26072]	5.66314	5.50897	5.64064	7.03976	6.63709	5.53075	6.48911	5.99451	7.28312	5.6638	5.58755	6.38696	6.1724	7.15891	6.91473	6.55689	8.06359	6.32529	7.27162	7.08087	8.46247	8.76448	7.26661	8.79781	7.69172	8.72303	3.24277	0.00011925	0.00573568
MR1	major histocompatibility complex, class I-related [Source:HGNC Symbol;Acc:4975]	5.99231	5.65065	5.94275	5.472	5.6779	5.85016	6.13206	5.44466	6.01264	5.51411	5.93246	5.64528	5.93025	6.43267	7.43809	5.78952	5.81797	7.38442	7.44286	7.33155	7.36142	8.47779	7.61463	7.5349	8.20336	7.86714	3.22885	8.9235e-07	0.000605172
PPIC	peptidylprolyl isomerase C (cyclophilin C) [Source:HGNC Symbol;Acc:9256]	9.71655	8.7807	8.4705	8.98033	8.47745	10.1366	8.02749	9.79109	10.1012	8.29402	9.29591	7.91495	5.81971	10.7751	10.1343	9.13817	9.55311	9.96971	9.04334	10.5701	10.8257	11.0346	10.7732	10.5429	10.4871	10.8454	3.14011	1.59001e-05	0.00189177
ANXA11	annexin A11 [Source:HGNC Symbol;Acc:535]	7.16549	6.05899	6.68796	8.96141	8.25291	7.84949	6.09202	8.2659	7.10061	6.38278	6.06473	7.33996	8.19557	6.02238	7.18259	7.73956	7.60358	8.65546	8.09368	8.08358	8.28177	9.57051	9.31032	8.49265	9.26973	9.73166	3.05138	0.000213921	0.00792767
TRIM34	tripartite motif containing 34 [Source:HGNC Symbol;Acc:10063]	6.66372	6.12338	7.7647	5.2881	5.11373	5.59148	5.59591	5.26795	7.10814	5.70107	6.20177	6.73291	6.90355	7.4243	8.41007	6.07026	5.69495	5.80601	6.53841	7.4919	8.94841	7.95239	7.62809	8.62875	6.99871	7.66592	3.00261	0.000242476	0.00835568
APOBEC3F	apolipoprotein B mRNA editing enzyme, catalytic polypeptide-like 3F [Source:HGNC Symbol;Acc:17356]	5.14474	5.32348	5.16242	5.1072	5.55961	6.48898	5.26508	5.70587	6.48294	5.42367	6.4245	5.43152	5.74479	5.72049	7.24568	6.04896	5.58436	6.11686	7.08705	8.05627	7.70859	7.9176	6.73249	7.80531	6.80118	6.68778	2.91064	4.77813e-05	0.00364092
SLC10A3	solute carrier family 10 (sodium/bile acid cotransporter family), member 3 [Source:HGNC Symbol;Acc:22979]	7.15107	6.99868	7.58884	7.66591	7.76857	8.48757	7.48336	7.53151	7.40436	6.76175	7.54945	7.32566	7.72861	7.41739	7.8983	8.17512	7.63432	8.88091	7.84217	9.32357	9.77959	9.53507	8.66707	9.66263	7.89592	9.44824	2.90877	5.4839e-05	0.0040404
RTP4	receptor (chemosensory) transporter protein 4 [Source:HGNC Symbol;Acc:23992]	4.88442	5.22232	5.12515	4.87223	4.61058	5.86817	5.19809	4.74615	5.71822	4.88989	5.10214	4.75094	6.1513	5.07094	5.8813	5.37972	4.92744	5.40837	5.25256	6.5853	7.17869	8.15039	6.08776	6.35567	6.83054	6.05477	2.89856	0.000112112	0.00571667
LDLRAP1	low density lipoprotein receptor adaptor protein 1 [Source:HGNC Symbol;Acc:18640]	8.01824	7.18047	7.09509	8.01777	7.14801	8.45156	6.84298	6.71909	7.34909	6.63291	7.50207	6.3852	7.79582	6.80343	7.24685	7.27957	7.87037	7.33421	8.30333	8.38371	7.86224	9.62976	8.47194	9.41998	8.85473	9.65161	2.8861	0.000113085	0.00572327
SPATA20	spermatogenesis associated 20 [Source:HGNC Symbol;Acc:26125]	6.10269	8.07811	8.47508	6.61773	6.66413	9.06728	6.68496	8.18909	9.69585	8.09236	9.5857	6.84607	7.87829	8.65779	8.65497	8.12704	7.05909	8.3826	10.3155	9.49598	9.71243	9.42697	9.91742	10.235	9.16154	8.84148	2.78898	0.000356291	0.00991592
CBX7	chromobox homolog 7 [Source:HGNC Symbol;Acc:1557]	7.6891	6.29041	7.03179	8.30243	7.25642	7.96404	6.46341	7.53538	7.51721	6.97825	6.65342	6.62034	7.48089	6.80125	8.09307	6.88599	6.80593	8.11024	7.53556	8.63757	8.43176	9.51747	8.87549	8.437	8.66536	8.46978	2.74204	2.35256e-06	0.000868668
CCPG1	cell cycle progression 1 [Source:HGNC Symbol;Acc:24227]	7.44207	6.87465	5.98457	7.77942	7.10846	7.39323	6.70272	7.38442	6.98898	6.87742	5.38945	6.74822	6.85215	7.28743	7.7792	8.2157	6.16923	7.96636	5.99242	7.67784	8.58143	8.18284	8.21974	8.43638	8.86656	9.16296	2.73243	3.14756e-05	0.00293919
TMEM140	transmembrane protein 140 [Source:HGNC Symbol;Acc:21870]	5.80784	5.67159	5.59984	5.4659	6.10609	6.00915	5.84786	6.03276	6.03197	5.9178	5.44346	5.65071	5.89823	6.01581	7.20635	5.63186	5.98339	6.5381	6.23461	7.29616	7.21308	8.40787	6.57643	7.76265	7.593	6.79567	2.68618	4.05614e-05	0.00335461
MEF2A	myocyte enhancer factor 2A [Source:HGNC Symbol;Acc:6993]	6.25491	6.39316	5.70754	5.81203	5.9457	6.25575	5.54521	6.77886	6.4181	6.74376	5.87241	6.28248	5.90175	6.02469	5.39047	7.09541	6.452	7.45107	7.23945	6.9487	6.86472	7.42125	7.44009	8.40592	8.19544	8.59447	2.64436	0.000278819	0.00906324
MYH9	myosin, heavy chain 9, non-muscle [Source:HGNC Symbol;Acc:7579]	8.9073	8.10134	8.30193	9.15976	9.2204	9.05388	7.99128	9.27363	8.86027	9.02229	8.8178	8.89737	8.84323	8.06085	8.35269	9.44982	9.82539	9.6463	9.49717	10.3942	10.9865	11.0051	9.45785	10.2587	10.1063	9.91654	2.62804	4.04802e-05	0.00335461
RAG1AP1	#N/A	8.22684	7.75432	8.55731	8.68916	8.61222	8.53065	8.48322	8.74156	8.22093	7.9356	8.00901	8.13846	8.16802	7.96184	8.32838	8.18661	8.2258	9.07708	8.28348	9.62752	9.44947	10.4742	10.6729	9.22009	8.96098	9.10582	2.49973	0.00017125	0.00716902
USP25	ubiquitin specific peptidase 25 [Source:HGNC Symbol;Acc:12624]	8.4755	8.02751	8.98039	10.1198	9.99457	10.1606	10.0143	8.84883	8.554	9.16723	8.80696	8.90724	7.44336	9.68656	9.23065	7.78845	8.96543	8.65528	8.8863	10.1178	10.1732	11.0124	9.54777	10.5588	9.96023	10.6043	2.45748	0.000131419	0.00594169
LGALS3BP	lectin, galactoside-binding, soluble, 3 binding protein [Source:HGNC Symbol;Acc:6564]	10.244	10.1401	9.66475	10.268	10.6366	11.4339	9.88384	10.0908	10.6593	10.4386	10.9883	10.5596	10.6528	10.6499	11.0456	11.042	10.0691	11.5329	10.9807	12.2032	11.8527	12.3535	12.6066	11.5778	11.8381	10.6268	2.4412	0.000279711	0.00906324
SMTN	smoothelin [Source:HGNC Symbol;Acc:11126]	6.45599	6.03986	6.15032	7.35929	7.63547	8.05055	6.99238	8.16673	7.38683	7.7382	6.49952	7.00866	7.04419	6.03548	6.8503	6.5516	6.77819	7.40785	6.59979	8.46556	8.09204	7.38872	8.25507	8.68982	9.0938	7.61392	2.36446	0.00035986	0.00991592
LRP10	low density lipoprotein receptor-related protein 10 [Source:HGNC Symbol;Acc:14553]	9.69818	9.80033	9.7606	8.81379	9.27125	10.2066	8.77473	9.70312	9.82579	9.52496	9.11141	8.82222	10.0246	10.6198	10.6011	10.0167	10.2211	9.67474	10.5814	11.0051	11.3052	10.7723	10.4634	11.2944	11.5852	10.4317	2.36204	3.41527e-05	0.00308821
OPTN	optineurin [Source:HGNC Symbol;Acc:17142]	8.50906	6.21844	8.60423	8.18395	8.27473	7.71486	7.19429	7.97461	7.52773	6.57573	6.47854	8.40843	8.04269	7.37251	8.14264	7.13375	6.22936	8.10748	7.86803	8.41428	8.75626	9.61618	8.39851	8.29045	9.15024	9.02658	2.29584	0.000307617	0.00923095
LNPEP	leucyl/cystinyl aminopeptidase [Source:HGNC Symbol;Acc:6656]	5.40456	5.4704	5.16605	5.48251	5.8058	6.25928	4.9678	5.29048	5.47052	5.11728	5.73587	5.63661	4.91494	6.11235	5.38636	6.10605	6.11111	5.91224	5.55281	6.44922	6.85419	7.0844	5.99282	7.54806	6.64943	6.73382	2.27364	3.64241e-05	0.00322949
CREB3L2	cAMP responsive element binding protein 3-like 2 [Source:HGNC Symbol;Acc:23720]	8.72784	7.51311	8.54135	9.58841	9.68105	10.7288	9.64306	9.3932	9.48752	10.4568	9.81751	9.83123	8.90439	7.92024	9.49245	9.32774	8.63398	9.97729	9.62132	10.5718	10.2575	9.97032	10.8619	10.3926	10.7874	10.5583	2.22651	8.72881e-05	0.00514755
STYXL1	serine/threonine/tyrosine interacting-like 1 [Source:HGNC Symbol;Acc:18165]	9.36434	10.0831	10.1231	10.0092	9.89098	9.99881	9.6048	8.46316	9.46424	9.60359	9.75933	9.67399	9.46833	9.82209	9.87367	9.4076	7.96832	10.0831	10.483	11.3588	10.5698	11.5222	10.258	10.8178	10.2412	10.6965	2.20597	0.000192099	0.00757425
GNG12	guanine nucleotide binding protein (G protein), gamma 12 [Source:HGNC Symbol;Acc:19663]	10.5612	9.68076	9.896	9.396	9.64921	11.1978	10.8095	11.648	10.9364	10.6147	9.56657	11.1243	11.3131	10.2639	10.4135	11.2036	10.9905	11.649	11.2389	11.6198	11.0306	12.039	12.145	11.4682	11.8554	12.2563	2.19443	0.000207755	0.00787431
AGA	aspartylglucosaminidase [Source:HGNC Symbol;Acc:318]	7.78861	8.24993	8.05832	7.40117	7.52489	8.10397	8.05633	8.26146	8.32223	7.52667	8.36005	7.72222	7.09597	8.08516	8.10962	8.86987	8.32867	7.1886	8.55298	8.52845	9.22257	9.10087	9.69156	8.94368	8.94539	9.00334	2.11838	1.11138e-05	0.00167492
PHF15	PHD finger protein 15 [Source:HGNC Symbol;Acc:22984]	5.9053	6.53585	6.32544	6.10272	6.66837	7.27697	6.20532	7.56884	7.0311	6.39053	6.23772	6.24453	7.08107	6.22063	6.97497	7.4383	7.12303	7.73782	7.97664	7.36222	8.03323	7.86263	7.91628	8.11069	7.2933	7.64716	1.93811	0.000129147	0.0059179
APOL6	apolipoprotein L, 6 [Source:HGNC Symbol;Acc:14870]	6.14036	6.18365	5.77047	5.53823	5.97319	6.23961	5.92949	6.12017	6.43974	5.47121	6.32302	6.08009	6.37319	6.45184	6.83489	6.69602	6.19454	6.47567	6.71668	7.19184	7.63588	7.49825	6.81331	7.52542	7.03769	6.40226	1.93161	0.000148779	0.00646787
FHOD1	formin homology 2 domain containing 1 [Source:HGNC Symbol;Acc:17905]	6.87371	6.72352	7.53949	8.06313	7.75083	7.35749	7.92943	6.98505	7.42184	6.901	6.47586	6.59778	7.02287	6.38343	7.12291	6.84369	7.25338	7.6063	6.9823	8.2705	7.82903	8.00554	8.60622	8.45228	7.50105	8.01946	1.92995	9.74284e-05	0.00532853
LEPRE1	leucine proline-enriched proteoglycan (leprecan) 1 [Source:HGNC Symbol;Acc:19316]	8.69397	8.74621	9.0952	9.68919	9.4686	10.2591	9.21327	9.37457	8.79697	8.89874	8.80213	9.31768	9.57395	8.52645	9.48684	9.52931	9.73306	9.16818	9.75736	9.66062	10.1596	10.6956	10.2752	10.3127	9.65267	10.5025	1.87876	0.000166302	0.00704888
TRIP11	thyroid hormone receptor interactor 11 [Source:HGNC Symbol;Acc:12305]	6.60791	6.59966	6.58613	6.59243	6.96259	7.04202	7.14939	6.59399	7.18385	7.38199	7.32543	6.30693	6.69376	6.79636	6.02697	7.03803	6.26071	7.54952	7.34841	7.27825	8.18394	7.74029	7.33292	7.77693	7.78568	8.05777	1.85576	5.04583e-05	0.00380219
SEC24A	SEC24 family, member A (S. cerevisiae) [Source:HGNC Symbol;Acc:10703]	8.41727	7.52964	6.77658	8.76214	7.20879	7.93301	7.75145	8.37555	8.1685	8.40439	7.94633	7.91593	7.75852	7.92067	7.98054	8.46289	7.9988	8.4992	8.09171	8.57436	8.59987	8.59055	8.98938	9.24311	9.24763	8.70919	1.80969	7.22804e-05	0.00470515
ARFGAP3	ADP-ribosylation factor GTPase activating protein 3 [Source:HGNC Symbol;Acc:661]	8.86357	8.57333	9.14232	9.98991	7.70566	9.81462	8.40986	9.70774	10.1789	10.0046	9.50354	9.31924	8.77605	9.078	9.58656	9.18107	9.05201	10.0279	8.95106	10.0456	10.341	10.0501	9.61273	10.4773	10.0197	10.2188	1.80652	0.000293096	0.00915998
PLOD3	procollagen-lysine, 2-oxoglutarate 5-dioxygenase 3 [Source:HGNC Symbol;Acc:9083]	9.88536	10.8699	10.2283	10.0602	10.2057	11.4782	10.8002	11.7598	10.685	11.2573	10.5921	11.3153	11.6435	10.7445	11.2075	10.8632	10.6431	11.4881	12.0624	11.6502	12.2095	11.3741	11.961	11.8004	11.5415	11.6404	1.74507	0.000368459	0.00991592
VCL	vinculin [Source:HGNC Symbol;Acc:12665]	6.82878	7.02865	6.95444	7.24726	7.59074	7.5513	7.1818	8.10667	7.75659	7.72186	7.68689	7.34865	8.14085	7.40699	7.77555	7.78995	7.5782	7.97828	7.62988	8.01162	7.87875	8.51203	8.09888	8.4985	8.73349	8.5147	1.71577	9.88886e-05	0.00534684
ARTS-1	#N/A	5.21981	5.15218	4.98166	5.00905	4.86749	5.68601	5.16527	6.11172	5.5271	5.03123	5.55338	5.08559	5.39939	5.84384	6.36622	5.84279	5.17231	5.79119	5.18637	5.80405	6.38889	6.03124	5.97454	6.63781	6.57243	5.87765	1.69718	0.000292204	0.00915998
GATAD1	GATA zinc finger domain containing 1 [Source:HGNC Symbol;Acc:29941]	8.41531	9.58157	9.48259	9.56914	9.76647	9.45034	9.19295	9.41124	9.3872	9.42984	9.0064	9.52018	9.04214	8.84759	9.15636	9.01626	8.53752	9.23351	9.66796	10.0194	10.2096	9.60065	10.0941	10.2186	9.52033	10.2862	1.67546	0.000117466	0.00573342
LGP2	#N/A	6.29467	6.36694	5.91108	5.94744	6.75754	6.36019	6.00825	6.30282	6.78516	6.28989	6.11167	6.1365	6.43556	6.75475	7.15406	6.83519	6.10271	6.27823	7.0668	6.96491	7.35282	7.77494	6.90855	7.21215	6.7133	7.16506	1.67041	0.000283686	0.00907499
TAPBP	TAP binding protein (tapasin) [Source:HGNC Symbol;Acc:11566]	7.78122	7.75738	7.59226	6.73184	6.99928	8.09155	7.45071	8.03396	7.99901	7.55799	7.99696	7.66799	7.63611	8.07489	8.13272	8.16471	8.07712	8.05784	8.29874	8.29073	8.75818	8.83294	8.54876	8.61885	8.49597	8.10165	1.65422	7.23615e-05	0.00470515
FAM62A	#N/A	8.74541	9.59828	9.52384	8.80138	9.64356	10.025	8.93644	9.83643	9.45526	9.58931	9.00034	9.41589	9.30285	9.03919	8.6065	9.27036	9.69269	9.72975	9.71589	9.9326	10.3709	9.96178	10.4112	9.62967	10.2698	10.0304	1.64943	0.000127931	0.00590951
P4HB	prolyl 4-hydroxylase, beta polypeptide [Source:HGNC Symbol;Acc:8548]	11.9476	11.7186	12.0298	11.6786	11.1124	12.1363	12.0305	11.657	11.6478	12.4175	10.9618	12.2076	11.5625	11.9713	11.6413	11.7726	12.06	12.3449	11.7644	12.7968	12.4354	12.7014	12.6096	12.0987	12.7284	12.4222	1.64425	3.73976e-05	0.00325157
ANXA7	annexin A7 [Source:HGNC Symbol;Acc:545]	10.6433	9.88895	9.95565	10.2055	10.0537	9.75602	9.69632	10.4419	9.97248	9.4198	9.89966	9.56287	10.1392	10.0004	9.77313	10.4955	10.0032	10.3169	10.2616	10.2014	10.8511	10.768	10.3491	10.9671	11.0778	10.6817	1.59535	0.000264379	0.00879981
PPARA	peroxisome proliferator-activated receptor alpha [Source:HGNC Symbol;Acc:9232]	6.72459	5.42261	5.90762	6.59502	6.25376	6.3881	5.80153	6.55934	6.02662	6.27146	6.12493	5.72891	5.91828	5.54611	6.40279	6.53759	5.7838	6.83425	5.93385	6.44632	6.48912	6.99822	6.61238	6.9305	6.99803	7.02657	1.55893	0.000281983	0.00906324
CD226	CD226 molecule [Source:HGNC Symbol;Acc:16961]	4.77807	4.60225	4.67787	4.53437	4.75234	4.71214	4.63249	4.71065	4.68972	4.74963	4.64336	4.76545	4.75167	4.59104	4.69412	4.67261	4.72579	4.73762	4.75508	4.45008	4.45285	4.48324	4.70955	4.42516	4.54067	4.48382	0.878427	0.000297234	0.00921012
FHL5	four and a half LIM domains 5 [Source:HGNC Symbol;Acc:17371]	4.25967	4.43225	4.30473	4.06074	4.42308	4.27112	4.23038	4.23361	4.14142	4.16034	4.36718	4.08195	4.42086	4.19267	4.29241	4.40212	4.34445	4.20048	4.0941	4.13045	3.98597	3.93304	4.10489	4.13633	4.00564	4.10971	0.870187	0.000216598	0.00797286
C1orf14	#N/A	5.55475	5.34977	5.3754	5.56541	5.65433	5.31892	5.63876	5.45937	5.49202	5.2925	5.46366	5.46645	5.24352	5.36529	5.29914	5.56361	5.70602	5.35319	5.63665	5.1143	5.07996	5.29668	5.26173	5.1401	5.29694	5.27849	0.838945	9.50758e-05	0.00528511
PRG2	proteoglycan 2, bone marrow (natural killer cell activator, eosinophil granule major basic protein) [Source:HGNC Symbol;Acc:9362]	6.50916	6.50312	6.84906	6.39897	6.60247	6.1558	6.26026	6.43923	6.25037	6.34418	6.3979	6.5824	7.00283	6.24469	6.80001	6.53252	6.51596	6.28655	6.59059	6.11777	6.34229	6.19055	6.16298	6.0169	5.9238	6.01976	0.769978	0.000117628	0.00573342
YWHAE	tyrosine 3-monooxygenase/tryptophan 5-monooxygenase activation protein, epsilon polypeptide [Source:HGNC Symbol;Acc:12851]	12.3971	11.6921	11.842	11.8928	11.8887	11.9013	12.0527	11.5956	11.6507	11.7973	12.1772	11.5269	11.9543	12.0945	12.0541	11.9129	11.9029	11.4394	11.5956	11.6131	11.7199	11.4771	11.2215	11.3739	11.5192	11.3418	0.760566	0.000326438	0.00947206
POU6F1	POU class 6 homeobox 1 [Source:HGNC Symbol;Acc:9224]	6.78554	7.18754	7.05992	6.88493	7.52014	7.09032	6.99672	7.19675	7.19112	6.72986	6.61273	7.13697	6.90725	7.28412	7.38273	7.02349	7.04531	7.13216	7.34099	6.37873	6.61402	6.86348	6.56767	6.93686	6.64648	6.67949	0.752694	0.000327006	0.00947206
ZBTB17	zinc finger and BTB domain containing 17 [Source:HGNC Symbol;Acc:12936]	8.7415	8.18344	8.62066	8.57206	8.63691	8.38822	8.46313	7.60894	8.22189	8.21047	8.28982	8.23754	8.5119	8.30539	8.46614	8.01735	8.45679	8.16082	8.30476	7.6258	7.8734	7.86979	7.94012	8.07137	7.97277	8.13289	0.752555	0.000259998	0.0087724
LOC643446	#N/A	12.4745	12.4836	12.3347	12.594	12.3899	12.3616	12.3728	12.2571	12.3252	11.9857	12.3947	12.6378	12.2682	12.157	12.1907	12.1966	12.369	12.2406	11.8355	11.9396	12.1327	11.5817	11.9856	11.8086	11.7678	11.9749	0.745106	0.000100836	0.00534684
RFX3	regulatory factor X, 3 (influences HLA class II expression) [Source:HGNC Symbol;Acc:9984]	5.97979	6.14959	6.59072	5.94341	6.46318	5.77896	5.81589	6.83296	5.94452	5.95898	5.98104	5.66746	6.00487	5.83407	6.11973	6.17259	5.8413	5.6192	5.47864	5.47161	5.73457	5.68343	5.52983	5.54881	5.33259	5.67123	0.736178	0.000275655	0.00906324
SNRP70	#N/A	11.1271	10.6989	11.3162	11.4725	11.4313	11.0224	11.08	10.5955	10.6833	10.8976	11.0292	10.672	11.2388	11.0535	11.0158	11.0414	10.9496	10.2878	10.9107	10.2011	10.6106	10.3902	10.4926	10.5688	10.5322	10.5041	0.705377	2.76629e-05	0.00271889
CENTG1	#N/A	6.07344	6.60648	6.34717	5.937	6.32697	5.52634	5.90687	6.23213	6.11448	6.48641	6.13482	6.1051	5.96734	6.11092	6.14364	6.1769	6.05718	5.75941	6.15159	5.57693	5.51992	5.63031	5.90594	5.45518	5.69693	5.48509	0.705216	1.42776e-05	0.00180766
HNRPAB	#N/A	13.3993	13.6605	13.4214	12.8615	13.4264	13.0648	13.2781	13.0579	13.1457	13.0297	13.2537	12.8831	12.9369	12.9321	12.7726	13.0858	13.494	12.8032	13.2395	12.3607	12.8643	12.5432	12.5916	12.6325	12.5628	12.921	0.70461	7.42273e-05	0.00474899
ILF2	interleukin enhancer binding factor 2 [Source:HGNC Symbol;Acc:6037]	12.6055	12.8135	12.7784	12.5041	12.4329	12.6252	13.0241	12.7883	12.5528	12.2118	12.993	12.3831	12.2546	12.4287	12.1182	12.1765	12.9262	12.608	12.3133	11.7681	12.2155	12.1454	11.8031	11.9953	12.1602	12.221	0.701957	9.37779e-05	0.00528511
DAXX	death-domain associated protein [Source:HGNC Symbol;Acc:2681]	9.59982	10.2075	10.0856	9.06506	9.8611	9.18784	10.4008	9.97591	9.8269	9.65368	9.31469	9.98033	9.57363	9.3767	9.45516	9.29792	10.0121	10.2659	9.63851	9.04644	9.11625	9.1534	9.35945	9.22315	9.26093	9.30569	0.699359	9.4508e-05	0.00528511
NARFL	nuclear prelamin A recognition factor-like [Source:HGNC Symbol;Acc:14179]	8.60884	8.13979	8.54584	8.68023	8.32497	8.67918	8.48027	8.36866	8.46559	8.14917	8.57372	8.68977	8.64131	8.56378	8.85329	8.44641	8.36356	8.26152	8.45123	7.51903	8.01042	8.08505	7.84434	7.96664	8.21736	8.16042	0.698872	0.000105054	0.00548041
MYH6	myosin, heavy chain 6, cardiac muscle, alpha [Source:HGNC Symbol;Acc:7576]	5.03028	5.10803	4.85959	5.36826	5.57455	4.93547	5.13264	5.82164	5.60284	5.23585	5.42428	5.00329	5.89199	5.36952	6.03122	5.87813	5.89958	5.88365	6.24355	5.12377	4.97698	4.97932	5.01018	4.944	4.77011	4.99485	0.698406	0.00017125	0.00716902
SAP130	Sin3A-associated protein, 130kDa [Source:HGNC Symbol;Acc:29813]	10.0915	10.1935	10.4395	9.5976	9.98009	9.85348	9.60912	10.097	10.1883	10.2714	10.0637	9.69197	9.67346	9.93021	9.74298	9.8901	10.0937	9.80057	10.2832	9.07659	9.3821	9.1565	9.76247	9.6588	9.44888	9.62963	0.693403	0.00032806	0.00947206
PTOV1	prostate tumor overexpressed 1 [Source:HGNC Symbol;Acc:9632]	7.33967	6.60633	7.1437	7.01037	6.8713	6.99195	7.48033	6.71473	6.54511	6.6382	6.9581	6.79096	7.33873	6.59724	7.07328	7.30384	6.90498	6.36883	6.63168	5.98346	6.58118	6.29389	6.67752	6.21181	6.43666	6.48344	0.692612	0.000363998	0.00991592
PAF1	Paf1, RNA polymerase II associated factor, homolog (S. cerevisiae) [Source:HGNC Symbol;Acc:25459]	9.71641	9.37663	9.73732	9.33514	8.78112	10.0913	9.90454	9.05916	9.11987	9.00583	9.50077	8.95294	9.69245	9.54877	9.32639	9.77862	9.5113	9.62456	8.9385	9.01136	8.96167	8.62794	8.85901	8.94448	8.6904	9.12561	0.691355	0.000180498	0.0072863
MAPKAPK5	mitogen-activated protein kinase-activated protein kinase 5 [Source:HGNC Symbol;Acc:6889]	9.4208	9.86531	9.79122	9.74422	9.92695	9.12873	9.45374	9.78591	9.73266	9.24791	9.59213	9.94296	9.27561	9.18832	9.44384	9.69916	9.8061	9.56867	9.8377	9.21368	9.02427	8.95935	9.20065	8.9512	8.95383	9.15984	0.689386	2.75817e-06	0.00089073
CLPP	ClpP caseinolytic peptidase, ATP-dependent, proteolytic subunit homolog (E. coli) [Source:HGNC Symbol;Acc:2084]	10.5264	10.53	10.6467	10.9847	11.3215	10.8799	10.9591	10.4916	10.225	10.5545	10.4562	10.7112	10.9139	11.1009	10.3257	10.6836	10.9877	10.6688	10.7838	10.0714	10.2194	10.296	10.0577	10.1554	9.91606	10.5896	0.689091	0.000115762	0.00573342
POLR2E	polymerase (RNA) II (DNA directed) polypeptide E, 25kDa [Source:HGNC Symbol;Acc:9192]	11.6722	11.5582	11.6227	12.0537	11.9383	12.266	12.0186	11.5235	11.5213	11.8003	11.9643	11.6102	11.9987	11.9788	11.5665	12.1162	12.1212	11.1275	11.7919	11.3896	11.1097	11.2482	11.1034	11.4342	11.2455	11.3159	0.688318	6.73319e-06	0.00134303
MAPK8IP2	mitogen-activated protein kinase 8 interacting protein 2 [Source:HGNC Symbol;Acc:6883]	6.75122	6.68406	6.60511	6.48964	7.69399	7.18546	6.75401	6.54023	7.30041	7.82802	6.90049	7.35198	6.411	6.51305	6.34677	6.55989	6.84448	6.4247	7.0565	6.16085	6.33143	6.31668	6.31428	6.2915	6.37876	6.27218	0.678447	7.10635e-05	0.00470515
NOVA2	neuro-oncological ventral antigen 2 [Source:HGNC Symbol;Acc:7887]	6.78678	6.75396	6.24576	6.10965	6.47272	6.01121	6.60016	6.72724	6.94946	6.79318	6.90695	6.21796	6.64501	6.70068	6.40747	6.36362	6.40152	5.98765	6.73626	5.74372	5.99872	5.89085	5.9404	5.91873	6.2403	5.94279	0.676868	1.11138e-05	0.00167492
SFRS7	#N/A	11.3449	12.0376	11.6776	11.5122	11.854	12.0719	12.1445	11.7414	11.9007	11.8332	12.096	11.7626	11.8764	11.8594	11.4868	11.7639	11.6259	11.5209	11.4104	10.9205	11.5481	10.8349	11.2628	11.5132	11.2118	11.0991	0.675679	0.000219113	0.00797286
VDAC3	voltage-dependent anion channel 3 [Source:HGNC Symbol;Acc:12674]	10.4425	9.9212	10.4201	10.5408	9.89274	10.1765	10.6014	9.64433	9.64079	9.29101	10.2784	9.7367	9.93111	9.66591	10.1299	10.2462	9.60529	9.29942	9.54229	9.17416	9.23349	9.42504	9.46099	9.37342	9.36637	9.59264	0.672426	8.37998e-05	0.00513642
CBFA2T3	core-binding factor, runt domain, alpha subunit 2; translocated to, 3 [Source:HGNC Symbol;Acc:1537]	6.01435	6.86439	6.34244	5.73091	5.39872	6.11043	5.18332	5.39615	5.41791	5.518	5.68613	5.42275	5.88681	5.99933	5.47679	6.68383	5.45838	5.43029	5.4701	5.25314	5.04581	5.25317	5.26002	5.05257	5.18444	5.22093	0.668387	0.000122171	0.00583476
KLRG1	killer cell lectin-like receptor subfamily G, member 1 [Source:HGNC Symbol;Acc:6380]	7.39615	7.0391	7.57306	6.81976	7.48198	6.40154	8.12253	7.27231	7.29393	7.4485	7.6138	7.04066	7.27667	7.13133	7.33933	6.84366	7.00765	7.47268	6.63186	6.56871	6.36675	6.37643	6.75798	6.4753	6.88192	6.96827	0.662738	0.000367648	0.00991592
TNPO2	transportin 2 [Source:HGNC Symbol;Acc:19998]	9.01432	9.36116	9.39845	9.51382	9.69541	8.86358	9.42585	9.26732	9.15899	9.58188	8.96466	9.84168	9.58668	10.0558	9.64386	9.56442	9.09183	9.87704	9.36141	9.07989	8.75317	8.49701	8.48522	8.82599	9.04627	9.13388	0.65814	0.000256997	0.00871448
SAFB	scaffold attachment factor B [Source:HGNC Symbol;Acc:10520]	9.06033	8.68275	8.77821	9.09344	8.67931	8.87444	9.28972	8.44409	8.31618	8.37794	8.93676	8.35082	8.73281	8.57419	8.67426	8.84902	8.92325	8.17775	8.33233	7.78314	8.60421	7.8316	8.29349	7.97732	7.93936	8.15578	0.655914	0.000319461	0.00946077
ADCY1	adenylate cyclase 1 (brain) [Source:HGNC Symbol;Acc:232]	6.76248	6.7669	6.98009	7.07508	7.50505	7.01799	6.61089	7.18012	6.8345	6.98817	6.49088	6.53134	7.09947	6.80099	7.30261	7.06698	6.83751	7.19691	7.27261	6.13973	6.5004	6.3344	6.45694	6.20623	6.49718	6.35517	0.655869	1.70358e-06	0.000868668
THRAP5	#N/A	9.02651	8.53916	8.46383	8.83179	8.28206	9.81266	8.98476	8.63897	8.93921	8.81325	9.27746	8.53576	9.41999	9.36037	9.05543	9.52494	9.12416	8.51754	8.75389	8.11465	8.46011	8.02818	8.39798	8.72005	8.42123	8.12546	0.651463	0.000310132	0.00926541
TRIM37	tripartite motif containing 37 [Source:HGNC Symbol;Acc:7523]	12.0903	11.8513	12.1606	11.7365	11.7213	11.0077	11.3653	11.6386	11.7966	12.1252	11.5253	11.8221	11.152	11.3819	11.6113	11.1603	11.5161	11.4915	11.8386	11.0082	10.8244	11.1216	10.7693	10.9854	11.3433	10.972	0.64719	2.06863e-05	0.00229984
UNC13A	unc-13 homolog A (C. elegans) [Source:HGNC Symbol;Acc:23150]	5.91279	6.57024	5.8563	5.93789	6.84019	5.97005	5.70399	6.78421	6.68523	7.53808	6.18184	6.72005	5.96216	5.72126	5.76594	6.39482	6.43915	6.73084	6.97243	5.87483	5.94536	5.66551	5.60093	5.75831	5.65442	5.56733	0.647003	0.000226657	0.00813363
C11orf49	chromosome 11 open reading frame 49 [Source:HGNC Symbol;Acc:28720]	11.2171	10.7331	11.0182	9.78382	9.86338	10.6091	10.5044	10.8899	11.1347	10.5465	10.6123	10.8996	11.0081	11.1791	11.4158	10.6836	10.8184	9.85788	10.7915	9.87189	10.0717	10.0765	10.201	9.87995	10.515	9.95703	0.64521	0.000328223	0.00947206
ARHGDIG	Rho GDP dissociation inhibitor (GDI) gamma [Source:HGNC Symbol;Acc:680]	6.66827	7.34385	7.67619	7.86122	8.00149	6.59679	6.9485	7.29671	7.15276	7.19223	6.47913	7.27634	8.27328	7.49275	6.67772	7.45613	6.82458	7.01512	6.77583	6.71337	6.77711	6.52172	6.40293	6.61991	6.38524	6.62648	0.644885	0.000182202	0.00731155
SETD5	SET domain containing 5 [Source:HGNC Symbol;Acc:25566]	11.9573	11.0293	10.9924	10.9444	11.93	10.6862	10.6344	11.2216	11.1576	11.6714	11.0315	11.5498	10.8696	11.4818	10.9756	10.4155	11.1835	11.3563	11.1382	10.3097	10.8081	10.5495	10.4284	10.344	10.8879	10.3541	0.640001	0.000178146	0.0072344
MFNG	MFNG O-fucosylpeptide 3-beta-N-acetylglucosaminyltransferase [Source:HGNC Symbol;Acc:7038]	7.29285	6.21122	6.94326	7.53797	6.6889	5.73534	5.90864	6.50976	6.29895	6.40853	6.99072	6.39469	5.915	6.42286	6.81363	5.94963	5.87743	5.7821	5.98439	5.53735	5.86696	5.66474	5.87856	5.82732	5.64885	5.80537	0.634439	0.000155512	0.006675
MAP1S	microtubule-associated protein 1S [Source:HGNC Symbol;Acc:15715]	7.88243	8.0554	8.13869	8.42183	8.43404	7.39217	7.68058	8.25793	8.23428	8.04076	7.56189	8.23682	8.19232	8.15234	7.91646	7.97519	8.41927	8.34453	8.30263	6.98759	7.50336	7.21484	7.24094	7.78713	7.40453	7.82715	0.631719	0.000192018	0.00757425
H1FX	H1 histone family, member X [Source:HGNC Symbol;Acc:4722]	12.1174	11.6727	11.8395	12.3104	12.7218	11.3919	11.2561	12.0467	11.6101	11.1607	11.3197	11.7794	10.9831	11.2979	11.5024	10.6584	11.1343	10.7948	11.5376	10.6731	11.191	10.9621	10.7547	10.6923	10.971	10.7446	0.625087	0.000227874	0.00813363
TEX15	testis expressed 15 [Source:HGNC Symbol;Acc:11738]	6.7517	6.41092	6.24551	6.1851	7.35455	5.35137	5.96706	5.99786	5.3603	6.22663	6.21939	7.01528	5.77505	5.69281	5.5772	6.47832	5.31874	5.9252	5.22514	5.10329	5.4795	5.57864	5.51005	5.30119	5.19939	5.39351	0.619755	0.000365701	0.00991592
IFT140	intraflagellar transport 140 homolog (Chlamydomonas) [Source:HGNC Symbol;Acc:29077]	7.39416	6.52206	6.54259	7.27094	7.45201	6.71357	6.63359	7.88591	7.63251	6.9411	6.95722	7.78069	6.6282	7.15349	7.17611	6.15474	6.77208	6.91211	6.82842	6.34233	6.42777	6.5852	6.30377	6.00111	6.47461	6.02501	0.611339	0.000100917	0.00534684
HIRIP3	HIRA interacting protein 3 [Source:HGNC Symbol;Acc:4917]	10.6798	10.1213	10.2658	10.4517	10.0714	10.2193	10.4842	9.82487	9.90097	9.19677	10.2627	9.54035	9.84796	9.98241	10.1373	10.0283	10.1134	9.92597	10.1475	9.48478	9.72371	9.3517	9.00692	9.20999	9.21305	9.36603	0.604293	1.18439e-05	0.001709
KLHDC3	kelch domain containing 3 [Source:HGNC Symbol;Acc:20704]	10.2348	10.4569	10.3989	9.93224	10.6214	9.90859	10.7409	10.1395	9.95617	9.81247	9.97764	10.3831	9.93318	10.0251	10.0873	9.88406	10.1276	10.7858	9.80206	8.95246	9.53334	9.6999	9.76175	9.07622	9.56567	9.3774	0.596665	6.30324e-05	0.00437947
SNRPA	small nuclear ribonucleoprotein polypeptide A [Source:HGNC Symbol;Acc:11151]	11.4	11.4965	12.0744	11.8861	11.9477	11.3172	11.8184	11.4286	11.2742	11.1252	11.5068	11.378	11.7624	11.2742	11.0007	11.3382	11.6456	10.9807	10.9584	10.3018	11.1426	10.5667	10.9222	11.0194	10.2421	10.7317	0.594794	0.000195019	0.00760734
SLC35E2	solute carrier family 35, member E2 [Source:HGNC Symbol;Acc:20863]	7.21235	7.12486	6.70512	6.54995	5.70872	6.3405	5.93738	6.55315	5.8878	5.87704	6.19462	6.12181	7.096	6.91649	6.79363	6.60571	7.35765	5.90125	6.6134	6.09939	5.51753	6.04832	5.86228	5.36998	5.61759	5.73663	0.594762	0.000232903	0.00818394
CSTF3	cleavage stimulation factor, 3' pre-RNA, subunit 3, 77kDa [Source:HGNC Symbol;Acc:2485]	10.7807	10.0843	10.4986	11.0238	10.9074	10.7684	10.9582	10.4578	10.4021	10.4325	11.4488	10.6367	10.8347	10.7069	10.6338	10.5982	10.6858	9.86116	10.0003	9.40831	9.92808	9.44575	10.4209	9.82081	10.1145	9.90548	0.59318	0.000298694	0.00921012
C16orf59	chromosome 16 open reading frame 59 [Source:HGNC Symbol;Acc:25849]	9.18974	8.62662	9.02212	8.66813	8.98824	8.62847	8.36457	8.45382	8.36576	8.372	8.71327	8.10823	8.45214	8.15773	8.58082	8.72939	9.10784	8.66663	8.94486	7.25567	8.13956	7.69796	8.19085	8.28713	7.59241	8.00153	0.591219	0.000261702	0.00878617
ARMC6	armadillo repeat containing 6 [Source:HGNC Symbol;Acc:25049]	8.82863	8.65583	8.61428	8.89677	8.7312	8.70239	9.51275	8.62885	8.43041	8.98186	9.005	8.92155	8.92014	8.69084	8.31844	9.05099	9.33443	9.02125	8.91845	7.67958	8.04216	7.62936	8.68204	8.19421	7.94788	8.46114	0.590567	0.000286526	0.00912279
KCNC1	potassium voltage-gated channel, Shaw-related subfamily, member 1 [Source:HGNC Symbol;Acc:6233]	5.89456	6.3244	6.39794	5.53192	6.42221	5.76398	6.09844	6.14102	6.31207	6.33327	5.80956	6.52219	6.43383	5.40305	5.33886	5.6183	5.89865	5.631	5.51991	5.17565	5.54015	4.82258	5.17615	5.10265	5.61371	5.0181	0.590018	6.18155e-05	0.00436687
CCDC101	coiled-coil domain containing 101 [Source:HGNC Symbol;Acc:25156]	9.99933	9.18349	9.29942	9.96646	8.98133	9.20325	9.02793	8.7454	8.81162	8.68236	9.16266	9.09707	9.20597	9.07424	9.1463	9.38785	9.16124	8.95157	9.08643	7.98167	8.66616	8.21537	8.79581	8.31554	8.1346	8.70026	0.588166	8.0636e-05	0.00501703
TCF3	transcription factor 3 [Source:HGNC Symbol;Acc:11633]	8.35829	8.78567	8.4422	8.3167	8.91147	8.47268	8.59103	8.57964	8.6643	8.4351	8.49576	8.88581	8.28349	8.78264	8.01207	8.54089	9.05413	8.45067	8.51269	7.18528	8.04921	7.54412	7.67018	7.81906	7.93356	8.2536	0.583456	7.86891e-05	0.00494122
SGTA	small glutamine-rich tetratricopeptide repeat (TPR)-containing, alpha [Source:HGNC Symbol;Acc:10819]	10.2669	9.86512	10.2505	10.6172	10.3432	10.1549	11.0235	9.74113	9.90043	9.9282	10.0031	9.44199	10.3807	10.1185	10.1637	10.2287	10.2694	9.57998	9.76731	9.10047	9.3252	9.20648	9.25772	9.33655	9.38509	9.68305	0.582446	2.75817e-06	0.00089073
CDC34	cell division cycle 34 [Source:HGNC Symbol;Acc:1734]	10.4963	10.9743	10.9466	11.3145	11.3419	11.0294	11.574	10.2422	10.2914	10.1722	10.621	10.6419	10.9955	11.2438	10.655	10.5084	10.7487	10.3906	10.6307	9.86716	9.9562	9.87903	9.78722	10.3653	9.53386	10.6078	0.582207	0.000305508	0.00923095
CUL3	cullin 3 [Source:HGNC Symbol;Acc:2553]	9.3214	9.25016	8.83472	9.31078	9.22294	8.80874	8.51595	9.20575	9.28983	9.1209	9.10386	9.05617	8.90462	8.84128	9.34112	9.24976	8.5698	8.54014	8.76241	7.75379	8.39395	7.82809	8.30478	8.27643	8.5789	8.4907	0.582045	4.00746e-05	0.00335461
HNRPA0	#N/A	11.7463	11.3294	11.53	11.5366	11.0646	11.6893	11.7977	11.0428	11.3391	11.1543	11.5944	11.0429	11.5043	11.1366	11.4943	11.4114	10.844	10.5195	10.4699	10.3502	10.8256	9.89165	10.9639	10.221	10.7548	10.3271	0.574404	0.000292123	0.00915998
CSNK1E	casein kinase 1, epsilon [Source:HGNC Symbol;Acc:2453]	11.3003	9.31786	10.37	11.0824	10.3699	10.5385	10.7183	10.3165	10.3796	10.7115	10.1944	10.928	10.8283	9.9586	10.8784	10.4751	10.7258	10.158	9.85286	9.365	9.50133	9.42221	10.2294	10.0998	9.55983	9.55552	0.573149	0.000264703	0.00879981
CBX5	chromobox homolog 5 [Source:HGNC Symbol;Acc:1555]	9.61421	10.2986	9.89631	9.16528	9.87723	9.94822	9.68569	10.281	9.93873	10.08	9.50189	9.29191	9.07657	9.87208	8.72368	9.47991	9.65524	9.64688	9.79028	8.94611	8.67972	8.9128	8.92915	8.22289	9.12495	9.25977	0.571563	0.000130364	0.00593357
HIP1R	huntingtin interacting protein 1 related [Source:HGNC Symbol;Acc:18415]	8.35237	9.11568	9.22377	8.79376	9.07087	8.26066	8.1192	8.9168	9.16631	9.29556	8.64322	9.40701	8.89252	8.82717	8.92456	8.22158	8.28138	8.6929	8.74948	7.47652	8.49312	7.74834	7.95128	8.21607	8.31247	7.53552	0.564407	0.000277764	0.00906324
VASH1	vasohibin 1 [Source:HGNC Symbol;Acc:19964]	7.77642	8.01263	8.48595	7.45525	7.8779	7.62902	7.73469	7.74961	7.87856	7.32879	8.00009	7.47617	7.93182	7.89233	7.72936	7.66355	7.91847	7.90259	8.26162	7.13593	7.03339	6.97698	7.15316	6.64619	7.12236	6.76545	0.554646	1.62245e-07	0.000275078
SUV39H2	suppressor of variegation 3-9 homolog 2 (Drosophila) [Source:HGNC Symbol;Acc:17287]	7.05022	5.10283	5.50246	5.38158	5.06829	4.91347	6.5334	5.85099	4.87071	5.12488	6.29872	5.75961	5.08104	4.5467	4.81923	6.23792	4.76932	5.19143	4.71463	4.38785	4.68132	4.24264	4.5254	4.32703	4.80301	4.87707	0.550092	0.000324653	0.00947206
LOC55565	#N/A	8.54453	8.48024	8.36327	7.94428	8.506	7.67973	7.88863	8.18422	8.36179	7.77195	7.65125	8.21431	7.93041	8.09485	8.49519	7.69893	8.20922	7.69024	8.07282	6.59639	7.53464	7.06723	7.27309	7.4094	7.28446	7.3874	0.546396	1.11138e-05	0.00167492
LOC731314	#N/A	10.2551	9.45201	10.0427	9.48611	9.42761	9.6489	10.0439	9.28499	9.34235	9.39778	9.94411	9.06746	9.46219	9.06316	9.73548	10.1978	10.0768	8.70873	9.53483	8.17338	9.43477	8.52591	8.61397	8.74741	8.71141	8.79217	0.545685	0.00014813	0.00646787
UBE2N	ubiquitin-conjugating enzyme E2N [Source:HGNC Symbol;Acc:12492]	11.6875	11.5981	11.7356	11.1786	11.1197	11.6088	11.5999	11.2848	11.269	11.5047	11.6201	11.8261	11.6025	11.4416	11.5762	12.0207	11.1781	11.8889	11.4344	10.848	10.7219	9.95132	10.6318	10.6714	11.0529	10.7156	0.543586	1.39531e-05	0.00180766
HNRPA3	#N/A	11.0017	10.9616	10.3533	10.643	10.625	10.9602	10.5543	10.53	10.6319	11.2647	11.1489	10.9371	10.4938	9.61196	10.1005	10.6829	10.267	10.3266	9.89391	9.36845	9.93219	9.20952	9.46883	9.92807	10.0802	9.86597	0.541481	5.75971e-05	0.00412907
XTP3TPA	#N/A	10.986	11.1509	11.5209	11.6904	11.4718	10.985	11.3966	10.8266	10.6902	10.5929	11.3806	11.2673	11.4453	10.8754	10.7257	10.9793	11.2426	10.5504	10.4501	9.81486	10.4583	10.1761	10.4746	10.2147	9.80541	10.299	0.540723	6.97656e-06	0.00135181
SPTBN2	spectrin, beta, non-erythrocytic 2 [Source:HGNC Symbol;Acc:11276]	6.76149	6.52734	6.81273	6.55973	7.63098	6.36358	6.81894	7.4998	6.78989	7.32553	6.78257	7.86181	6.98624	6.46731	6.42993	6.1362	7.93601	7.13614	7.05481	5.53089	6.03391	5.70322	6.58776	6.36112	6.12743	6.02054	0.539994	0.000188529	0.00752097
SMARCA4	SWI/SNF related, matrix associated, actin dependent regulator of chromatin, subfamily a, member 4 [Source:HGNC Symbol;Acc:11100]	9.84103	9.89417	9.78311	9.80318	10.5683	9.42476	10.401	10.1796	10.0041	10.4754	9.98316	10.5578	10.1199	9.79582	9.41025	10.0969	10.8093	10.4549	9.99863	9.27284	9.28048	8.70752	8.90702	8.74153	9.59735	9.80528	0.537059	0.000195181	0.00760734
FAM108B1	#N/A	10.4048	9.412	9.5399	10.0318	9.55585	10.0436	9.69636	9.30191	8.79387	9.3016	9.65684	9.03837	9.92186	9.84091	9.7912	9.52861	9.1763	8.63658	8.70206	8.10073	8.99494	8.607	8.60139	8.82339	8.91796	8.10128	0.535513	0.000134015	0.00601893
SARM1	sterile alpha and TIR motif containing 1 [Source:HGNC Symbol;Acc:17074]	8.30025	7.52087	8.12081	7.36879	8.88906	8.15648	8.16382	8.54444	8.587	8.707	8.69486	8.56473	8.16541	7.93571	7.89775	8.01079	8.17225	7.48623	7.66184	6.7587	6.85204	6.84322	7.37975	7.27637	7.84597	7.74481	0.53138	0.000336984	0.00959667
DPF1	D4, zinc and double PHD fingers family 1 [Source:HGNC Symbol;Acc:20225]	8.35421	8.43107	8.59025	7.57318	8.37955	7.70548	8.77236	8.07087	8.12595	8.367	8.41776	8.56717	7.86113	8.33653	7.70309	8.04994	8.74557	8.33908	8.54401	7.12406	7.47698	7.02896	7.09729	7.19274	7.81056	7.69196	0.530852	1.06271e-05	0.00167492
ZNF85	zinc finger protein 85 [Source:HGNC Symbol;Acc:13160]	7.34069	7.30607	7.15141	5.70584	7.06793	6.62933	7.86208	7.25168	7.92427	7.53433	7.25877	7.45744	6.97797	7.15459	7.327	7.53332	7.65411	7.72133	7.11271	5.85473	6.14845	6.12084	6.17541	6.71842	6.38809	7.01983	0.530312	0.000219843	0.00797286
NELF	#N/A	8.56247	9.27615	9.32334	9.59818	9.29792	8.27784	9.04505	9.67907	8.58258	8.79589	9.08258	9.10497	9.7363	9.27028	9.35424	9.24836	9.29256	8.4106	9.00555	8.36777	8.13265	7.89975	8.91888	8.21107	8.27932	7.47257	0.528815	0.000256835	0.00871448
SYP	synaptophysin [Source:HGNC Symbol;Acc:11506]	7.62626	7.30797	7.48046	6.52068	7.89882	6.69213	6.73191	6.76196	6.77068	7.05459	7.03271	7.21977	6.67471	7.38315	6.44821	6.57976	7.38867	6.51332	7.20338	5.61433	6.06166	5.91847	6.13625	6.05313	6.47186	6.38758	0.527294	1.11138e-05	0.00167492
ZNF799	zinc finger protein 799 [Source:HGNC Symbol;Acc:28071]	9.8922	9.66308	10.2611	9.64279	9.33274	8.58001	9.29835	9.13607	9.13191	9.54515	9.12969	9.86892	9.46546	8.66143	9.31955	9.2791	9.76519	9.89242	8.04063	7.91923	9.01613	8.11081	8.24822	8.65728	8.27493	8.84826	0.526973	0.000290825	0.00915998
CARD8	caspase recruitment domain family, member 8 [Source:HGNC Symbol;Acc:17057]	8.77167	7.47773	7.78246	6.68843	7.40129	8.11551	8.39937	7.83706	8.38032	8.48913	8.8645	7.41315	8.1265	8.61703	7.65842	9.5841	8.12554	7.8369	8.19548	6.81665	7.35782	6.59344	7.26667	7.26143	7.60659	7.2422	0.525102	0.000305427	0.00923095
C2orf44	chromosome 2 open reading frame 44 [Source:HGNC Symbol;Acc:26157]	9.29825	9.46134	9.0381	8.94209	9.26108	8.65419	9.0753	8.63068	8.89623	8.51224	9.2	8.66499	8.22215	8.62895	8.66025	8.67196	8.61572	8.84015	8.49657	7.58331	8.32206	7.28891	7.9627	8.03299	8.14006	7.96301	0.524492	1.64679e-05	0.00189291
LSM7	LSM7 homolog, U6 small nuclear RNA associated (S. cerevisiae) [Source:HGNC Symbol;Acc:20470]	11.9709	11.9557	11.948	12.3979	12.5035	12.6409	12.8973	12.067	11.867	12.1816	12.5085	12.271	12.4633	12.2142	12.0653	12.4437	12.495	11.7138	12.5001	10.947	10.9063	11.0046	11.743	11.6107	11.0008	12.0791	0.520766	0.000207836	0.00787431
MYO16	myosin XVI [Source:HGNC Symbol;Acc:29822]	7.47626	7.30315	7.43399	6.46076	7.58307	7.06758	6.60613	7.4255	7.87111	7.42152	6.12569	6.57454	7.54507	5.90038	6.1254	6.62439	6.88408	6.10469	6.60283	5.56159	5.97015	5.99628	6.07623	5.7382	6.58049	5.78594	0.519973	0.000136448	0.00608792
TRAIP	TRAF interacting protein [Source:HGNC Symbol;Acc:30764]	9.12723	8.63526	8.79854	7.91519	8.97616	8.31022	8.27992	8.60729	8.37567	8.60373	8.73643	8.36291	8.366	8.26651	8.16004	8.3497	9.22827	8.96398	9.06853	7.62087	7.24634	7.64691	6.9073	8.27598	7.65382	8.11093	0.518198	0.000230307	0.00815206
ZNF682	zinc finger protein 682 [Source:HGNC Symbol;Acc:28857]	6.73821	7.16491	6.27817	5.82922	5.83635	5.99576	6.55281	5.93007	5.98676	6.7922	6.45316	6.21913	5.70658	6.57611	6.09584	6.04285	6.59793	6.09368	5.92963	5.18379	5.63419	5.13673	4.60963	5.245	5.70307	5.57783	0.515826	4.66456e-05	0.00359477
SNRPD1	small nuclear ribonucleoprotein D1 polypeptide 16kDa [Source:HGNC Symbol;Acc:11158]	11.4141	11.5976	11.6014	11.6205	11.9045	11.3227	11.6682	11.466	11.409	11.3264	11.7954	11.051	11.3995	11.0175	10.8892	11.2909	11.4142	10.984	11.2191	9.83795	10.5191	9.66148	10.8532	10.9885	10.296	10.6402	0.503643	0.000175144	0.0072344
GPR88	G protein-coupled receptor 88 [Source:HGNC Symbol;Acc:4539]	7.45031	5.2087	7.07402	5.89988	5.8522	4.84534	4.76855	4.53238	5.10173	6.62363	6.30168	5.28169	4.89351	6.07107	5.97408	4.7761	4.77554	6.2185	4.72668	4.46203	4.6738	4.48207	4.45943	4.50367	4.9784	4.69283	0.503041	0.000318082	0.00946077
C21orf45	#N/A	10.2819	9.84343	10.4403	10.8382	10.7275	10.305	10.0361	9.68418	9.84297	10.0145	10.4596	10.0035	9.89948	9.5613	9.83805	9.9424	10.0057	9.17631	9.92625	8.29554	9.30153	9.0375	8.93576	9.67303	8.79064	9.31699	0.502306	0.000106027	0.00548897
BSN	bassoon presynaptic cytomatrix protein [Source:HGNC Symbol;Acc:1117]	6.91655	6.32411	6.24632	5.47422	7.14637	5.82488	5.52443	5.4065	6.13521	6.65772	6.34538	6.09349	5.7834	5.62579	5.23311	5.85095	6.08543	6.06009	5.76109	4.94466	5.08444	4.88056	5.02327	4.68495	5.46706	4.96187	0.493332	4.05614e-06	0.00100207
MAP2K5	mitogen-activated protein kinase kinase 5 [Source:HGNC Symbol;Acc:6845]	8.57183	8.82864	8.81975	8.506	8.46365	9.85726	8.28872	9.19216	9.32505	8.80335	8.53161	8.24092	8.77111	8.87251	10.1094	10.6382	10.0367	10.1602	10.1394	7.76941	8.03164	7.84528	8.54734	8.17038	8.1024	8.51457	0.491076	0.000177578	0.0072344
GDAP1L1	ganglioside induced differentiation associated protein 1-like 1 [Source:HGNC Symbol;Acc:4213]	7.50576	7.20871	6.52716	6.40172	6.39531	8.50572	5.9723	6.35291	7.19417	8.4241	6.12021	7.91049	6.76309	6.17062	6.06675	6.56394	6.00301	6.16981	6.25546	5.57951	6.12792	5.21098	5.79508	5.6407	5.95646	5.68681	0.483027	0.000210514	0.00792767
CAMKV	CaM kinase-like vesicle-associated [Source:HGNC Symbol;Acc:28788]	7.9786	6.47181	8.14301	8.22173	8.81346	6.13544	8.28918	7.65869	6.85127	7.79685	7.62532	8.60717	7.40059	6.53578	6.94784	6.65202	6.9029	7.65989	7.41894	6.72606	6.3206	6.12064	6.16272	6.4664	6.66133	6.40609	0.476194	6.40058e-05	0.00437947
SLC38A3	solute carrier family 38, member 3 [Source:HGNC Symbol;Acc:18044]	5.92429	6.88183	6.54847	6.1812	6.18806	6.69529	6.4207	7.79086	7.33819	8.03711	7.05534	6.2699	6.30406	7.12018	7.56996	6.74606	6.49232	7.04209	7.33616	5.8473	5.62074	5.81216	6.03732	5.57833	5.32081	5.74232	0.456716	3.16379e-06	0.000932874
RTN3	reticulon 3 [Source:HGNC Symbol;Acc:10469]	13.3084	12.5721	13.1569	12.5133	12.022	12.0276	12.3049	12.1593	11.9363	12.5915	12.5693	12.4153	12.4923	12.4853	12.9736	12.215	12.2411	11.4039	11.8613	11.0685	10.8063	11.6865	11.3943	10.4862	12.252	11.0424	0.455801	0.000364079	0.00991592
NASP	nuclear autoantigenic sperm protein (histone-binding) [Source:HGNC Symbol;Acc:7644]	11.0693	11.0495	11.3214	11.123	11.5386	10.52	11.5006	10.8356	10.5962	10.2436	10.987	10.6798	10.6335	10.2307	10.4647	10.439	11.0813	10.2525	10.5734	9.17144	9.88744	9.8974	9.74513	9.81843	9.38943	9.67239	0.453037	4.05614e-07	0.000392969
GPR162	G protein-coupled receptor 162 [Source:HGNC Symbol;Acc:16693]	7.56024	7.06859	7.77939	6.45786	7.09443	7.82244	7.47486	7.89291	7.44682	7.64065	7.56646	7.03154	7.9484	8.24697	8.6116	8.45668	7.24956	7.36737	7.63081	6.63495	6.59663	6.27474	6.70628	5.86323	6.94601	6.01024	0.446246	1.7847e-05	0.00201724
FLJ22184	#N/A	7.96959	7.46592	8.44471	8.20884	8.41452	7.18194	8.69141	8.20014	7.97095	7.54512	8.37878	8.04523	8.52079	7.27402	8.07434	7.40056	6.87659	6.56965	7.37184	6.40896	6.95346	6.65761	6.60265	6.57717	6.915	6.44627	0.444507	1.94695e-06	0.000868668
HN1	hematological and neurological expressed 1 [Source:HGNC Symbol;Acc:14569]	12.5822	11.7917	13.0301	12.3857	12.2288	11.8542	12.8541	11.963	11.8628	11.8883	12.5613	12.2709	12.3707	11.8889	11.8022	11.7881	12.0822	12.4829	11.1834	11.0906	11.043	10.5977	11.5388	10.9095	11.2398	10.1842	0.432938	1.49266e-05	0.00180766
CORO1A	coronin, actin binding protein, 1A [Source:HGNC Symbol;Acc:2252]	8.199	7.82269	8.52206	8.279	8.57592	7.65219	7.88268	8.0135	7.95772	7.39647	8.26879	7.42884	7.99875	7.09715	7.2798	6.86914	8.53191	6.91936	6.85688	5.96052	7.3089	6.45369	6.69797	6.34969	6.90678	6.16955	0.430385	5.13507e-05	0.00382691
JUND	jun D proto-oncogene [Source:HGNC Symbol;Acc:6206]	9.54909	9.68515	9.63721	10.6772	11.1156	9.90857	9.8479	10.4979	10.3834	10.001	9.32215	10.1651	10.303	10.6446	9.79015	9.978	10.1789	10.3438	9.9456	9.26457	8.7436	8.83439	8.84796	8.17164	9.30457	9.01211	0.42892	4.05614e-06	0.00100207
KIAA0574	#N/A	6.99987	5.63705	6.79285	8.77753	8.18604	6.3612	5.94171	5.71591	5.63956	7.36318	5.17675	7.62569	6.46054	6.95286	7.50249	8.35074	7.96222	8.23172	6.30417	5.80192	5.97118	5.44949	5.32436	6.06302	5.76542	5.68474	0.428228	0.000363105	0.00991592
LOC89944	#N/A	8.14733	8.5204	9.52792	6.86944	7.07382	6.74434	9.03508	8.63529	9.09358	7.32002	8.20716	9.93787	7.76605	8.18723	8.92572	7.06903	7.82392	6.94138	8.96863	6.55208	7.14747	6.75771	6.92704	6.73808	7.65955	6.6646	0.427462	0.000338201	0.00959667
NRXN2	neurexin 2 [Source:HGNC Symbol;Acc:8009]	7.04391	6.79784	7.58778	5.80279	5.51773	8.50667	7.08927	6.54669	6.94847	7.29295	5.59163	7.48072	5.90161	7.40005	6.1275	5.81677	7.17464	5.36267	5.96949	5.06313	5.92392	5.05698	5.35158	5.38841	5.72474	5.27246	0.425693	9.4508e-05	0.00528511
ANKRD46	ankyrin repeat domain 46 [Source:HGNC Symbol;Acc:27229]	10.4076	9.91153	10.0509	10.7455	9.86032	9.54087	10.8408	9.42019	9.46083	9.9295	9.54991	10.0446	9.57626	10.3694	10.2423	9.55935	9.06035	9.69035	9.15388	7.87567	7.79435	8.35336	9.24892	8.67752	9.17184	9.23163	0.42278	0.000304454	0.00923095
SOX4	SRY (sex determining region Y)-box 4 [Source:HGNC Symbol;Acc:11200]	11.3168	9.88683	10.9301	10.2197	10.6124	10.8983	11.1409	10.8711	10.63	10.8807	10.6134	10.6391	10.961	10.4247	11.273	7.67626	8.84517	9.65337	9.57677	8.57935	9.23459	8.59121	9.38395	8.91421	9.91673	9.10558	0.415417	0.000367162	0.00991592
HLXB9	#N/A	8.54387	6.99064	8.43538	8.90077	9.08411	9.51329	8.81755	8.19636	7.03545	7.79822	8.83326	8.98086	8.312	7.55591	7.51781	7.05568	8.61849	7.54191	7.52491	6.68549	7.15303	6.57226	7.08397	6.47503	7.77199	6.42209	0.408713	0.000147887	0.00646787
MAP6D1	MAP6 domain containing 1 [Source:HGNC Symbol;Acc:25753]	8.03063	8.56502	8.72226	9.06296	9.13463	8.75927	8.13052	8.03324	7.95582	8.91252	8.13579	8.14335	8.02763	8.23371	8.05507	8.32957	7.91592	8.15475	7.73744	6.66639	6.94115	6.42955	7.13488	6.96724	8.09456	6.85785	0.404774	2.72572e-05	0.00271842
ZNF253	zinc finger protein 253 [Source:HGNC Symbol;Acc:13497]	8.01938	7.88164	7.98646	7.67938	7.31254	8.06511	8.78619	7.3321	7.92447	7.528	7.91307	8.36622	7.70399	8.19648	7.32038	8.08238	7.50209	8.11688	6.45467	6.58238	7.15136	5.79247	6.18913	5.84103	6.80063	6.97723	0.39993	4.66456e-05	0.00359477
GINS2	GINS complex subunit 2 (Psf2 homolog) [Source:HGNC Symbol;Acc:24575]	11.1777	11.4362	11.8348	10.739	10.6642	10.2858	11.6189	11.1323	11.1526	10.5872	11.747	10.6207	10.5619	10.2376	10.3186	10.6536	10.9807	9.66498	10.89	8.5724	9.95789	9.78722	9.29731	9.82225	9.47953	9.56686	0.389458	1.36286e-05	0.00180766
DCC	deleted in colorectal carcinoma [Source:HGNC Symbol;Acc:2701]	8.72711	7.86334	7.23983	5.29685	6.81164	6.11034	7.04501	5.52481	6.57534	6.1123	5.93609	5.73573	5.85188	8.31378	5.6444	8.19787	8.05626	6.98775	7.25842	5.53728	5.11237	5.33341	5.64129	5.3119	5.31806	5.77359	0.386324	8.526e-05	0.00513642
KCNJ8	potassium inwardly-rectifying channel, subfamily J, member 8 [Source:HGNC Symbol;Acc:6269]	7.557	6.36563	7.57156	6.66349	6.55038	4.98163	5.42652	7.43578	7.79844	6.11653	8.12477	6.05951	4.90251	7.58022	8.24166	4.76976	5.04815	4.98822	5.47456	4.85621	5.34377	4.8432	5.06898	5.1511	4.86189	5.0347	0.384185	0.000238095	0.00828056
VAX2	ventral anterior homeobox 2 [Source:HGNC Symbol;Acc:12661]	8.39381	7.69602	8.01363	7.54501	8.12486	8.26531	7.73608	8.12102	7.9532	8.27116	8.82902	8.22862	8.55275	7.63517	7.42927	7.89853	7.90926	6.84575	6.99354	5.71645	5.67831	6.3419	7.31276	6.40809	7.52561	6.7436	0.382727	0.000300479	0.00922073
PLEKHO1	pleckstrin homology domain containing, family O member 1 [Source:HGNC Symbol;Acc:24310]	9.46967	9.33533	9.88174	8.40092	9.55917	9.57691	10.3152	10.3123	9.41015	9.16487	9.83251	9.78246	10.2594	9.18331	9.12525	8.68571	9.70683	9.73055	9.0012	6.87495	8.64472	8.00646	8.90038	7.69991	8.2104	8.20596	0.369911	0.000115681	0.00573342
AP3B2	adaptor-related protein complex 3, beta 2 subunit [Source:HGNC Symbol;Acc:567]	9.04915	7.60763	8.06599	6.4517	8.79224	7.4973	6.3627	5.93779	7.47609	8.55382	7.54548	6.98479	6.23923	6.0407	5.47318	6.83685	5.59404	6.41195	8.64935	5.91876	5.48696	6.1355	5.55192	5.48049	5.69626	5.62405	0.369557	9.64549e-05	0.00531818
KCNJ4	potassium inwardly-rectifying channel, subfamily J, member 4 [Source:HGNC Symbol;Acc:6265]	7.1763	7.62155	8.19378	7.28167	6.8079	5.94183	5.73206	6.4972	7.13032	6.81501	6.06749	6.6503	6.50934	7.11109	8.18417	6.61375	7.91612	5.87994	6.44241	5.18825	5.52779	5.2789	5.51953	5.53871	5.42632	5.54621	0.368574	4.05614e-07	0.000392969
CHD7	chromodomain helicase DNA binding protein 7 [Source:HGNC Symbol;Acc:20626]	11.1401	9.7909	9.36069	10.4874	10.9373	9.62505	10.6858	10.9008	10.4356	10.9771	10.5448	10.983	9.56711	9.48809	9.85305	8.9734	10.1918	9.27096	9.40686	8.68101	8.74409	7.68116	8.86356	7.80609	9.6802	9.22949	0.361355	0.000336092	0.00959667
FAM77C	#N/A	7.92893	8.17927	8.08508	7.54029	9.21097	6.76511	8.52761	8.47326	6.7735	8.4712	8.48602	9.68204	7.86492	7.12701	7.15469	6.73366	7.86218	5.53772	6.58622	5.83158	6.04303	7.26654	6.09399	5.92889	6.64655	6.00215	0.359152	0.000213191	0.00792767
DUSP26	dual specificity phosphatase 26 (putative) [Source:HGNC Symbol;Acc:28161]	8.70883	8.16034	9.09903	10.2854	10.1574	8.17315	9.35659	7.26981	7.38087	7.91527	6.63062	8.54426	7.39064	7.40643	7.47977	7.46693	7.65583	8.20874	8.6906	6.45762	6.82773	6.54648	6.99489	6.81399	6.66255	6.67465	0.353953	1.16006e-05	0.001709
NT5DC2	5'-nucleotidase domain containing 2 [Source:HGNC Symbol;Acc:25717]	11.5061	12.0874	12.3298	12.2054	12.4881	10.2352	11.5447	10.9396	11.0464	11.4762	11.8108	11.2725	11.4109	10.8355	10.9248	12.7263	12.5891	11.4427	11.3057	10.6742	10.0639	9.84048	9.9829	8.97035	10.4692	10.4849	0.348961	3.83711e-05	0.00329398
SLIT1	slit homolog 1 (Drosophila) [Source:HGNC Symbol;Acc:11085]	8.54107	5.76067	6.27481	6.71032	7.56882	5.68008	6.95708	5.8353	7.44006	7.96157	6.96019	7.1043	7.61171	7.03552	6.44188	8.64034	9.12548	6.79029	7.20346	5.22663	5.46875	5.46971	5.96283	5.241	5.69074	6.22981	0.347161	3.11511e-05	0.00293919
POU3F3	POU class 3 homeobox 3 [Source:HGNC Symbol;Acc:9216]	8.86169	7.21139	8.19821	7.58367	6.43472	7.36689	7.76843	6.78767	6.39415	6.76854	8.32508	6.28345	8.3606	7.13833	8.01929	8.59658	6.65274	6.9799	6.8414	5.50943	6.04796	6.14842	5.54721	5.57292	6.23206	6.04598	0.347102	3.89389e-06	0.00100207
MDFI	MyoD family inhibitor [Source:HGNC Symbol;Acc:6967]	7.28838	7.45054	8.78121	5.92378	7.22961	8.84436	10.3828	7.38016	7.72019	7.59074	9.42234	7.789	9.93677	8.71705	8.66118	6.58682	7.23693	6.56984	7.2878	7.23013	6.3283	6.08654	6.46332	5.96225	6.52512	6.20367	0.344623	0.000203212	0.00786071
LOC645301	#N/A	11.2141	10.1123	10.7251	9.90213	10.5328	10.6823	10.9687	10.728	10.3359	10.5419	10.3409	10.3676	10.7355	10.4016	11.1586	7.66958	8.78684	9.39607	9.07469	8.21039	9.00302	8.31582	9.01723	8.32389	9.0983	8.45837	0.338925	1.47643e-05	0.00180766
DBN1	drebrin 1 [Source:HGNC Symbol;Acc:2695]	11.1245	10.386	10.5441	10.267	10.8122	10.6199	10.5386	10.6142	10.7822	10.3239	10.6948	10.5576	10.5857	10.3384	10.6823	10.028	10.4124	9.55893	9.86462	8.85964	8.29027	8.36183	9.73617	8.72093	10.1542	8.0392	0.334613	0.000127768	0.00590951
PAFAH1B3	platelet-activating factor acetylhydrolase 1b, catalytic subunit 3 (29kDa) [Source:HGNC Symbol;Acc:8576]	12.2131	11.8137	12.2688	12.1477	12.0304	12.0951	12.0821	11.088	11.2336	11.7349	11.7676	11.7413	11.8953	11.4978	11.383	11.7336	11.6161	10.8313	11.4002	8.91247	10.7848	10.1108	10.4731	9.67253	9.88964	10.8152	0.325264	2.40935e-05	0.00247571
CAMTA1	calmodulin binding transcription activator 1 [Source:HGNC Symbol;Acc:18806]	6.42485	5.56999	6.14374	8.17979	7.85649	6.13582	6.8494	7.15526	6.78495	6.20201	6.27154	7.73815	7.68309	5.95876	7.38699	6.66383	6.44998	6.20787	6.1193	4.72708	4.95703	4.52664	5.1982	4.54557	6.77025	4.79164	0.31829	0.000230794	0.00815206
CDH2	cadherin 2, type 1, N-cadherin (neuronal) [Source:HGNC Symbol;Acc:1759]	11.7286	10.5735	10.544	10.2381	10.5021	12.3391	10.6594	11.457	11.8357	12.0724	11.3791	10.9861	11.7346	10.871	11.3437	11.7904	10.7	11.7089	11.7044	9.51926	9.34653	9.15647	10.8864	9.2107	9.5752	9.28938	0.307176	1.10327e-05	0.00167492
GOLPH2	#N/A	11.8752	12.5454	12.2673	12.121	11.8504	12.0041	11.8709	12.082	11.5025	11.5652	11.2074	11.9824	12.6205	12.4375	11.8828	12.597	12.9287	11.615	11.9869	10.1721	9.52698	9.99921	10.8788	10.484	11.2594	10.0377	0.305089	3.08266e-06	0.000932874
FSD1	fibronectin type III and SPRY domain containing 1 [Source:HGNC Symbol;Acc:13745]	10.1104	9.56096	10.6372	10.3171	10.051	10.249	11.6425	9.43063	9.22511	9.74508	10.2435	9.8669	10.9315	9.39875	10.067	9.81871	9.46445	8.94521	9.12266	7.40251	8.23527	7.67557	9.62199	7.17883	8.46265	8.90803	0.302253	0.00026876	0.00889107
PALM	paralemmin [Source:HGNC Symbol;Acc:8594]	9.06729	9.15265	9.59412	9.71625	10.2413	8.29398	8.49868	9.28447	9.11714	8.68273	8.53881	9.33436	9.2949	8.51523	8.93724	8.13325	8.12375	7.96281	7.29699	6.4831	6.61921	7.0367	7.36361	6.78082	8.6007	6.60568	0.295071	6.49793e-05	0.00437947
PCP4	Purkinje cell protein 4 [Source:HGNC Symbol;Acc:8742]	6.16995	5.99636	8.03049	7.94516	6.97669	9.9289	7.60541	6.93805	6.91564	7.37583	7.19743	10.268	5.75502	7.36539	6.69159	5.34666	5.02611	6.42995	5.88392	4.72251	5.1527	4.85394	5.26837	5.53355	5.54281	5.30196	0.277776	5.54068e-05	0.0040404
MAPT	microtubule-associated protein tau [Source:HGNC Symbol;Acc:6893]	8.45423	9.0783	9.07815	8.63598	8.35861	8.25406	9.28634	9.11319	8.70605	8.60771	8.18104	10.2819	8.57082	8.95648	8.08401	8.33455	9.38895	7.97971	8.37413	6.22244	6.60587	6.03013	7.38001	6.28676	8.77999	6.56356	0.270944	0.000205159	0.00786071
C6orf134	#N/A	9.2194	9.62725	8.82211	6.28964	7.16915	7.96492	9.3047	10.0761	10.1895	9.50339	9.43376	10.0028	9.27472	9.07999	9.30998	7.96669	9.17079	8.42632	9.22368	7.047	6.73723	6.70012	6.94151	6.48094	8.11345	7.31664	0.267548	1.47643e-05	0.00180766
FZD3	frizzled family receptor 3 [Source:HGNC Symbol;Acc:4041]	11.047	10.8455	10.025	8.93613	9.17415	8.24555	8.53475	10.6173	11.1022	10.5122	10.386	10.7324	9.51119	10.6164	10.914	10.5703	8.692	10.3001	10.4757	8.02686	7.07899	9.67137	7.83124	7.27034	8.62653	8.5568	0.265464	0.000236311	0.00826086
SNN	stannin [Source:HGNC Symbol;Acc:11149]	10.4837	9.47876	9.92843	9.5951	10.0179	9.18409	8.87838	9.59705	9.87847	9.57269	9.53206	9.52083	9.83929	9.14952	10.5304	8.91737	9.43264	8.64587	8.76547	7.71906	6.24227	8.58746	6.96324	7.11693	8.9918	7.63363	0.265023	0.000145129	0.00643288
GADD45G	growth arrest and DNA-damage-inducible, gamma [Source:HGNC Symbol;Acc:4097]	10.7361	8.78937	9.71083	9.14404	8.68595	8.96335	9.09692	8.94301	8.21521	9.06205	8.71866	8.77553	9.30974	8.35728	9.44642	6.48307	7.1743	7.24246	8.17631	6.5205	6.50019	6.7008	6.55244	7.33528	7.13556	6.54576	0.262424	1.21684e-06	0.000750214
RPIP8	RUN domain containing 3A	8.5047	11.3554	12.1124	6.71511	8.42922	8.91034	7.84486	7.3477	7.69068	9.19727	7.7489	8.51882	7.85462	6.22679	7.48676	7.3377	6.01019	6.21935	6.15172	5.60685	5.70011	5.81667	6.53153	5.96693	6.82731	5.88853	0.261709	0.000306887	0.00923095
TCF4	transcription factor 4 [Source:HGNC Symbol;Acc:11634]	12.2075	11.6782	11.6867	11.4652	12.3621	11.8686	10.9851	11.7781	12.1187	11.6575	11.5693	11.5144	10.9071	11.9885	11.5733	11.353	11.6396	12.0582	11.1336	9.95565	10.3946	8.22834	9.58319	8.48523	10.5523	10.0225	0.240291	3.35037e-05	0.00307047
KCNQ2	potassium voltage-gated channel, KQT-like subfamily, member 2 [Source:HGNC Symbol;Acc:6296]	9.01319	9.53547	9.56216	7.75102	6.45963	8.69014	8.59913	7.93882	8.69223	9.16416	8.9128	8.86758	9.0804	9.01233	7.76345	9.29107	9.09381	6.48275	8.1514	6.674	6.18405	5.89456	6.06032	6.17518	7.82488	6.03894	0.229706	9.16687e-06	0.00167492
SHC3	SHC (Src homology 2 domain containing) transforming protein 3 [Source:HGNC Symbol;Acc:18181]	7.43913	9.75893	9.94378	6.6661	7.08736	9.94556	10.6229	10.8332	9.79572	9.71186	9.13041	9.49876	10.3814	9.48271	10.8326	9.44106	9.67211	8.76291	9.4766	6.9097	6.87851	6.80517	6.59129	7.72193	8.00127	7.11665	0.21059	5.3541e-06	0.00115189
PTPRO	protein tyrosine phosphatase, receptor type, O [Source:HGNC Symbol;Acc:9678]	8.65254	7.13255	7.8898	5.97596	6.78483	9.19736	10.2751	6.63101	8.47692	5.84471	6.48906	8.90554	8.46049	6.19318	5.26247	8.65054	7.23216	5.59252	4.6759	4.93964	4.80541	4.79657	4.88281	4.63223	5.9192	4.81831	0.201725	2.36067e-05	0.00246301
WSCD1	WSC domain containing 1 [Source:HGNC Symbol;Acc:29060]	10.3059	9.84891	10.2309	7.94028	6.90753	9.80405	9.40198	10.1257	10.9348	10.1662	9.75844	9.0264	9.65174	10.1727	9.18144	9.77639	9.96662	9.15627	10.2622	6.26816	7.2855	5.7425	6.239	7.73883	9.14288	8.16195	0.191319	0.000298775	0.00921012
CRB1	crumbs homolog 1 (Drosophila) [Source:HGNC Symbol;Acc:2343]	6.82364	8.57758	7.87576	8.61325	9.13437	9.33186	10.0591	8.20755	8.38921	7.96317	8.80374	7.25383	6.46072	6.84186	9.03581	5.45814	6.96422	7.90938	8.07176	5.69782	5.13644	4.86115	6.10699	5.32109	6.35608	5.63083	0.18934	1.94695e-06	0.000868668
CA14	carbonic anhydrase XIV [Source:HGNC Symbol;Acc:1372]	9.61424	10.0523	7.33813	10.9588	12.0355	6.40784	7.6437	11.7786	9.52979	7.78309	10.9025	10.8217	11.1521	8.597	9.84284	10.7073	8.32136	8.55417	10.1955	7.1529	6.88662	6.78105	6.55773	6.82829	8.02565	7.9622	0.186758	4.4942e-05	0.00354403
GNG4	guanine nucleotide binding protein (G protein), gamma 4 [Source:HGNC Symbol;Acc:4407]	11.2021	11.1242	11.8526	11.2485	11.4711	10.2222	11.5148	10.6637	10.0392	9.86877	11.7293	10.2805	10.6583	10.5035	9.0559	8.92912	11.2919	10.5706	9.02849	9.59792	7.77738	7.99785	7.89536	6.99668	8.4152	8.14657	0.179965	4.624e-06	0.00106364
CITED1	Cbp/p300-interacting transactivator, with Glu/Asp-rich carboxy-terminal domain, 1 [Source:HGNC Symbol;Acc:1986]	10.8077	9.87043	10.5285	9.28116	8.89249	9.94704	8.00315	9.81746	10.5439	10.1751	10.446	10.8592	10.6403	11.2583	10.9754	12.1122	11.4812	10.0812	12.1327	9.88756	6.61907	7.03594	7.1489	7.52551	9.5571	7.70184	0.178227	0.000356291	0.00991592
SLC6A1	solute carrier family 6 (neurotransmitter transporter, GABA), member 1 [Source:HGNC Symbol;Acc:11042]	7.66033	9.00098	6.22651	4.41709	4.38569	8.60154	5.55181	6.07729	8.47616	7.80384	6.50637	4.24098	7.15614	6.57059	9.69787	8.48687	8.01524	8.99899	9.38186	5.7205	4.41173	4.39493	4.22554	4.19995	4.98168	4.29845	0.162744	3.13945e-05	0.00293919
STMN4	stathmin-like 4 [Source:HGNC Symbol;Acc:16078]	7.06249	7.5028	8.00501	8.66905	8.27477	7.293	9.98298	9.01283	9.48746	8.84879	7.30499	9.91259	10.7125	9.91183	9.928	9.64572	7.01768	5.77101	7.37357	6.86985	5.1332	5.4411	5.38164	4.94388	8.1085	5.24996	0.160876	0.000212298	0.00792767
MPPED2	metallophosphoesterase domain containing 2 [Source:HGNC Symbol;Acc:1180]	10.592	9.81154	10.3402	5.42571	6.44767	4.81109	6.37399	8.93015	7.98223	8.74408	7.24605	8.36107	8.94328	8.67358	8.63677	9.71105	9.50951	7.9556	5.32675	5.49964	7.73765	4.63725	4.91167	4.39442	5.7621	4.78059	0.153162	0.000356778	0.00991592
EYA2	eyes absent homolog 2 (Drosophila) [Source:HGNC Symbol;Acc:3520]	6.66115	9.90464	9.16	5.35861	6.00875	5.75561	8.56614	9.58136	9.38347	9.91857	8.46257	7.64883	7.57327	8.36826	8.42881	8.56272	10.488	8.99056	8.45542	5.76727	5.38945	6.21504	5.20421	5.1705	5.47035	5.76145	0.152894	1.54133e-06	0.000868668
SNCAIP	synuclein, alpha interacting protein [Source:HGNC Symbol;Acc:11139]	11.4911	11.695	10.5689	9.75146	10.396	6.2816	8.04933	8.19303	10.2101	7.27399	10.1228	8.34024	5.75798	11.104	9.55657	7.78153	8.14867	8.72934	6.1246	5.87329	5.36922	5.61684	6.75912	5.8313	8.09918	5.9011	0.151994	0.000175063	0.0072344
NOL4	nucleolar protein 4 [Source:HGNC Symbol;Acc:7870]	8.04158	8.94601	9.84004	9.87694	10.9501	7.33938	8.88597	7.18766	6.34668	5.98376	7.31627	8.96628	6.13872	9.40427	8.71445	9.76797	8.86472	7.36399	5.49148	5.36724	5.17445	5.1537	5.15121	4.9642	7.17101	5.06411	0.149146	2.28766e-05	0.00244992
RASGRP1	RAS guanyl releasing protein 1 (calcium and DAG-regulated) [Source:HGNC Symbol;Acc:9878]	8.21918	8.75263	7.14735	9.11191	10.4699	4.99662	5.92673	8.77103	8.38651	6.34944	7.4496	8.97507	8.35801	6.17416	6.27566	7.88893	5.9418	5.75478	7.8389	4.80001	4.67023	4.36352	5.38554	4.06558	5.72604	4.17654	0.146188	4.70512e-06	0.00106364
KIF5C	kinesin family member 5C [Source:HGNC Symbol;Acc:6325]	10.4227	11.2883	11.1136	10.614	11.3846	10.6241	10.0135	9.51418	9.46036	9.97107	9.67239	10.9328	9.70781	10.6314	10.3733	10.4926	9.51392	10.4088	10.6347	8.76655	7.73542	5.93228	7.25042	5.78097	9.05171	8.54513	0.145977	8.44488e-05	0.00513642
PCDH8	protocadherin 8 [Source:HGNC Symbol;Acc:8660]	9.8466	8.0666	9.36259	4.88631	6.55257	5.68829	4.38132	4.77918	7.58412	8.65819	8.40554	6.81878	5.87972	7.9591	8.60803	7.35843	6.22816	6.67576	6.29698	4.30334	5.11034	4.24491	3.9287	3.80396	4.53709	3.98473	0.145466	3.40716e-06	0.000962774
TAGLN3	transgelin 3 [Source:HGNC Symbol;Acc:29868]	12.009	10.2412	9.52813	10.5866	11.5451	11.4035	9.7371	10.7446	10.328	10.3632	11.6639	10.4119	11.4801	8.61138	12.0711	7.08678	7.3495	9.47384	11.5451	8.17633	7.58727	7.08945	5.69288	8.73831	8.70018	6.35499	0.138868	0.000118358	0.00573342
ELAVL4	ELAV (embryonic lethal, abnormal vision, Drosophila)-like 4 [Source:HGNC Symbol;Acc:3315]	9.4656	6.61113	7.62748	7.88629	9.03677	8.79491	7.6251	10.5684	10.237	9.0069	9.38106	8.91079	10.5472	7.55263	10.3806	5.53654	8.3368	6.09872	7.57601	4.92851	5.80078	5.42191	5.5257	5.4832	6.65436	5.55428	0.137829	2.10919e-06	0.000868668
CSPG5	chondroitin sulfate proteoglycan 5 (neuroglycan C) [Source:HGNC Symbol;Acc:2467]	11.2749	10.7299	11.3386	8.63264	8.36184	10.7006	9.82808	9.90785	10.3547	11.1699	10.8724	9.45817	10.6455	10.9729	11.2005	10.1166	8.47316	9.98655	9.46488	7.58728	6.05384	6.5507	7.12969	6.11236	10.2502	7.28495	0.133751	0.000177091	0.0072344
ELOVL2	ELOVL fatty acid elongase 2 [Source:HGNC Symbol;Acc:14416]	10.0397	11.1588	10.0473	7.45769	8.71336	9.66165	5.10776	7.56399	7.93094	9.31586	9.53143	9.20149	8.6313	9.22836	10.179	10.1901	9.17132	10.0233	8.86599	5.56085	6.42057	4.92835	8.06773	5.50746	5.84092	5.11814	0.113985	1.49266e-05	0.00180766
NEUROD1	neuronal differentiation 1 [Source:HGNC Symbol;Acc:7762]	10.6105	10.6506	11.5029	10.3198	11.3461	4.88667	8.1342	5.71724	5.29009	6.97833	6.66815	4.64283	4.59652	9.58931	6.54889	9.42787	10.0564	4.15487	7.27658	4.48171	4.96219	4.14139	4.18173	4.13857	6.58909	4.18581	0.113301	0.000333577	0.00958578
DLL3	delta-like 3 (Drosophila) [Source:HGNC Symbol;Acc:2909]	10.7807	9.27895	8.96789	8.74092	8.4566	11.0605	11.5018	8.42959	8.2049	10.5839	9.08497	10.5102	7.36252	9.23188	9.42217	7.74276	8.81144	7.27104	9.06486	5.48971	5.38007	5.4302	5.60228	7.51613	6.93675	4.83571	0.101517	2.43368e-06	0.000868668
TTYH1	tweety homolog 1 (Drosophila) [Source:HGNC Symbol;Acc:13476]	9.45751	11.1994	10.6556	6.33107	6.51988	9.65689	11.0267	11.8767	11.3891	11.8696	11.0266	9.57154	11.6245	12.1795	12.6441	10.5302	8.56268	10.1	11.4272	6.06082	6.24581	7.80139	6.09834	5.78668	9.04945	7.62871	0.0915346	4.40496e-05	0.00351453
CTNND2	catenin (cadherin-associated protein), delta 2 [Source:HGNC Symbol;Acc:2516]	9.8182	10.6309	10.104	9.35131	10.4629	8.01093	9.14253	9.59157	10.0644	10.3758	9.93091	9.22924	8.04131	9.67208	9.62414	9.22128	10.6294	7.17669	6.92712	4.95753	4.85651	5.67219	4.89676	4.99216	8.9179	6.95489	0.089864	5.78405e-05	0.00412907
ASCL1	achaete-scute complex homolog 1 (Drosophila) [Source:HGNC Symbol;Acc:738]	10.3032	9.81136	9.58152	6.36224	5.50469	11.5324	10.3873	9.36228	9.28491	9.27762	9.98311	9.69544	9.56078	10.0812	10.4574	5.04966	7.84551	9.93361	9.08008	6.02054	5.27331	4.92502	5.09025	4.92996	7.70463	5.08911	0.0863232	9.89697e-06	0.00167492
BAALC	brain and acute leukemia, cytoplasmic [Source:HGNC Symbol;Acc:14333]	13.1698	12.6724	11.9969	9.53682	9.32831	12.1502	12.7277	12.3093	12.1533	11.9194	12.2544	12.4361	12.1441	11.4146	12.1168	12.4179	12.4021	10.7489	12.4783	8.73388	7.35637	8.21701	4.82488	7.64932	11.4595	7.67628	0.0657699	0.000152835	0.00660188
DCX	doublecortin [Source:HGNC Symbol;Acc:2714]	10.1597	9.28687	10.9789	10.1466	11.3238	11.7938	9.45085	9.70029	9.09418	10.1153	11.2017	11.8059	10.6252	6.16018	8.2	4.60232	4.57102	11.7832	8.40965	5.01839	4.45167	4.84396	4.54146	4.72479	8.91777	4.78908	0.0576769	0.000108786	0.00558909
NCAN	neurocan [Source:HGNC Symbol;Acc:2465]	8.66282	12.2018	11.5386	7.11322	8.69865	10.9334	12.1921	10.4381	10.7621	11.7507	12.1004	11.8538	11.6316	11.8179	10.6264	6.21919	5.8144	13.0972	7.99181	6.8824	5.14406	4.83	5.45825	5.15982	9.44149	5.49059	0.0533473	8.72069e-05	0.00514755
C1orf61	chromosome 1 open reading frame 61 [Source:HGNC Symbol;Acc:30780]	12.097	13.1037	13.324	6.91356	7.33033	10.5293	11.1533	13.3417	13.5287	13.341	13.6594	12.744	12.6415	13.6297	13.2178	12.4544	12.9786	13.4763	12.4223	9.44822	6.73375	6.16344	6.55782	6.69756	11.2149	7.86626	0.0476018	0.000102215	0.00537362
