# Supplementary material for: APOBEC3G acts as a therapeutic target in mesenchymal gliomas by sensitizing cells to radiation-induced cell death
Source: Oncotarget. 2017 Apr 21;8(33):54285–96. doi: 10.18632/oncotarget.17348 (PMC5589580; doi:10.18632/oncotarget.17348)
Supplement: Supplementary file 3 [file oncotarget-08-54285-s003.xlsx]

## Sheet: DEGinTCGA
deg	fc_in_tcga	cat_in_gsc
NNMT	4.31894	up
CAV1	2.32786	up
S100A6	1.39087	up
FLRT2	1.00374	up
CTGF	1.37367	up
BHLHB3	1.34486	up
ANXA2	2.20351	up
IFI16	1.66313	up
DAB2	2.35148	up
ANXA2P2	1.79208	up
HRASLS3	1.27875	up
CYB5R2	1.52062	up
H1F0	0.992569	up
FHL2	2.60144	up
SERPINB1	2.27236	up
APOBEC3G	1.83621	up
FGF13	0.690033	up
PPIC	1.71115	up
LEPREL1	1.75986	up
P4HA2	2.62416	up
ITGA2	1.47691	up
OSBPL10	1.31785	up
TGFBR2	1.6077	up
C9orf3	1.21556	up
UPP1	2.11248	up
THBS1	2.21043	up
CSRP1	1.09244	up
ICAM1	2.00208	up
GBP1	1.6434	up
PHF11	1.3866	up
NID1	1.33752	up
LRRFIP1	1.88825	up
PLS3	1.74796	up
RAB27A	2.42285	up
KLF5	1.5572	up
CYR61	1.88333	up
ARPC1B	2.34747	up
SAMD9	1.251	up
SLC22A18	1.56767	up
FAH	1.68581	up
CTBS	1.56033	up
RTP4	1.34686	up
LGALS8	1.52208	up
SPATA20	1.24025	up
PRKCD	1.39644	up
TRIM34	NA	up
TMBIM1	1.59025	up
CREB3L2	1.49886	up
APOBEC3C	1.40131	up
SCPEP1	1.78937	up
TMEM140	1.45047	up
CCPG1	1.11202	up
RAG1AP1	1.32243	up
STYXL1	1.25607	up
ITPR3	1.31735	up
ANXA11	1.46494	up
MR1	1.40318	up
HERC6	0.877051	up
MEF2A	1.2739	up
USP25	1.21066	up
LDLRAP1	1.32107	up
CBX7	1.0088	up
APOBEC3F	1.11782	up
ARFGAP3	1.10037	up
SMTN	1.04633	up
MYH9	1.6668	up
SLC10A3	1.5436	up
OPTN	1.06391	up
LGALS3BP	1.40336	up
LNPEP	1.15765	up
GNG12	1.13118	up
LRP10	1.37638	up
SEC24A	1.26327	up
AGA	1.22812	up
PLOD3	1.34975	up
TAPBP	1.23684	up
FHOD1	1.36007	up
LEPRE1	1.50377	up
APOL6	1.3034	up
LGP2	NA	up
PHF15	1.20176	up
TRIP11	1.14236	up
P4HB	1.4889	up
GATAD1	1.12482	up
ARTS-1	1.15977	up
VCL	1.2794	up
FAM62A	1.49771	up
PPARA	0.992423	up
ANXA7	1.1354	up
BAALC	0.488558	dn
C1orf61	0.302908	dn
RPIP8	NA	dn
NEUROD1	0.695728	dn
NCAN	0.266148	dn
DCX	0.29215	dn
TAGLN3	0.394875	dn
KIF5C	0.493536	dn
PCP4	0.808955	dn
RASGRP1	0.599865	dn
TTYH1	0.271785	dn
PTPRO	0.819285	dn
CTNND2	0.424112	dn
PCDH8	0.726823	dn
NOL4	0.419854	dn
SNCAIP	0.607924	dn
DLL3	0.283019	dn
ASCL1	0.363798	dn
CSPG5	0.239162	dn
ELOVL2	0.693745	dn
WSCD1	0.462533	dn
MPPED2	0.513608	dn
SLC6A1	0.408817	dn
CITED1	0.730922	dn
CA14	0.65774	dn
EYA2	0.820318	dn
GNG4	0.452533	dn
STMN4	0.404203	dn
TCF4	0.678616	dn
MDFI	0.880321	dn
ELAVL4	0.331135	dn
SNN	0.709	dn
CRB1	0.484012	dn
GADD45G	0.62013	dn
DUSP26	0.567658	dn
FZD3	0.676181	dn
SLIT1	0.56628	dn
PAFAH1B3	0.555937	dn
SOX4	0.576195	dn
FAM77C	0.692074	dn
AP3B2	0.610689	dn
FSD1	0.561381	dn
DCC	0.864657	dn
PLEKHO1	1.06745	dn
KCNJ8	1.09694	dn
NT5DC2	0.842894	dn
NRXN2	0.51999	dn
SHC3	0.588826	dn
MAPT	0.408851	dn
KIAA0574	0.894607	dn
C6orf134	0.43016	dn
LOC89944	0.94403	dn
GPR88	0.845914	dn
LOC645301	NA	dn
KCNQ2	0.662707	dn
GOLPH2	NA	dn
CHD7	0.542685	dn
GDAP1L1	0.562137	dn
DBN1	0.691318	dn
GINS2	0.794739	dn
CAMTA1	0.535457	dn
PALM	0.620885	dn
POU3F3	0.972383	dn
SUV39H2	0.963034	dn
VAX2	0.679892	dn
MAP2K5	1.00949	dn
CARD8	0.937685	dn
ANKRD46	0.528369	dn
KCNJ4	0.879115	dn
HLXB9	NA	dn
CDH2	0.827525	dn
ZNF253	0.777788	dn
HN1	0.844933	dn
CAMKV	0.685813	dn
JUND	0.824394	dn
RTN3	0.619235	dn
MAP6D1	0.741915	dn
SLC38A3	0.773966	dn
TEX15	0.966297	dn
C21orf45	0.953774	dn
CORO1A	1.51416	dn
SNRPD1	0.88083	dn
TRAIP	0.888109	dn
GPR162	0.817467	dn
BSN	0.633292	dn
ZNF682	0.844719	dn
NELF	0.691317	dn
H1FX	0.816662	dn
UNC13A	0.765835	dn
UBE2N	0.829281	dn
NASP	0.783476	dn
MFNG	1.03559	dn
ZNF85	0.719225	dn
C2orf44	0.847851	dn
LOC55565	0.71128	dn
CBFA2T3	0.925547	dn
CBX5	0.82869	dn
SPTBN2	0.816153	dn
ARHGDIG	0.739378	dn
MYO16	0.631575	dn
ZNF799	NA	dn
FLJ22184	NA	dn
LOC731314	NA	dn
C16orf59	0.939245	dn
HNRPA0	NA	dn
TCF3	0.959827	dn
FAM108B1	0.857859	dn
SYP	0.661996	dn
SARM1	0.746324	dn
SMARCA4	0.784485	dn
HNRPA3	0.884007	dn
SGTA	0.776654	dn
MAPK8IP2	0.819834	dn
LSM7	0.757412	dn
HIP1R	0.648786	dn
KLRG1	0.870117	dn
SLC35E2	0.780152	dn
IFT140	0.897261	dn
CUL3	0.80533	dn
CCDC101	0.823688	dn
CSNK1E	0.702693	dn
THRAP5	NA	dn
CDC34	0.730873	dn
CSTF3	0.861771	dn
XTP3TPA	0.88483	dn
ARMC6	0.893166	dn
KLHDC3	0.710294	dn
SNRPA	0.887745	dn
DPF1	0.627578	dn
SETD5	0.702675	dn
VASH1	0.89218	dn
RFX3	0.957287	dn
KCNC1	0.750958	dn
MAP1S	0.928477	dn
MYH6	0.976854	dn
C11orf49	0.748777	dn
HIRIP3	0.758825	dn
NARFL	0.825066	dn
DAXX	0.986425	dn
PAF1	0.854674	dn
VDAC3	0.905214	dn
TNPO2	0.844023	dn
PTOV1	0.820217	dn
SFRS7	0.88576	dn
SAFB	0.904444	dn
SAP130	0.896554	dn
CLPP	0.860798	dn
ADCY1	0.855704	dn
TRIM37	0.700302	dn
HNRPAB	1.03973	dn
ILF2	0.865784	dn
YWHAE	0.729602	dn
SNRP70	0.887027	dn
CENTG1	0.835203	dn
NOVA2	0.860545	dn
ZBTB17	0.907639	dn
PRG2	0.991396	dn
LOC643446	NA	dn
POLR2E	0.880021	dn
POU6F1	0.882282	dn
MAPKAPK5	0.976214	dn
C1orf14	0.97905	dn
FHL5	0.919287	dn
CD226	1.08203	dn
